# Supplementary material for: 1,2-Bis(2,4-di­nitro­phen­yl)disulfane
Source: Acta Crystallogr Sect E Struct Rep Online. 2013 Apr 30;69(Pt 5):o808–9. doi: 10.1107/S1600536813011082 (PMC3648327; doi:10.1107/S1600536813011082)
Supplement: Supplementary file 2 [file e-69-0o808-Isup2.hkl]

# 
# h,k,l, Fc-squared, Fo-squared, sigma(Fo-squared) and status flag 
# 
data_I
_shelx_title ' KALAI in P21/c' 
_shelx_refln_list_code          4 
_shelx_F_calc_maximum      314.17 
_exptl_crystal_F_000       808.00 
_reflns_d_resolution_high  0.6444 
 
loop_ 
 _symmetry_equiv_pos_as_xyz 
 'x, y, z' 
 '-x, y+1/2, -z+1/2' 
 '-x, -y, -z' 
 'x, -y-1/2, z-1/2' 
 
_cell_length_a    11.3776 
_cell_length_b    11.9579 
_cell_length_c    11.0459 
_cell_angle_alpha  90.000 
_cell_angle_beta   90.943 
_cell_angle_gamma  90.000 
 
_shelx_F_squared_multiplier     1.000 
 
loop_ 
 _refln_index_h 
 _refln_index_k 
 _refln_index_l 
 _refln_F_squared_calc 
 _refln_F_squared_meas 
 _refln_F_squared_sigma 
 _refln_observed_status 
   2   0   0     8620.56     8786.20     95.57 o 
   3   0   0       23.83       26.06      0.98 o 
   4   0   0    24617.99    25800.49    305.40 o 
   5   0   0      396.91      400.34      6.62 o 
   6   0   0      719.66      698.91     12.11 o 
   7   0   0       67.76       70.44      2.65 o 
   8   0   0      263.66      238.56      5.90 o 
   9   0   0        0.50        0.65      1.41 o 
  10   0   0        1.52        0.92      1.68 o 
  11   0   0        2.33        2.64      2.21 o 
  12   0   0       28.36       28.93      3.63 o 
  13   0   0        0.55        0.55      2.73 o 
  14   0   0       20.69       22.88      5.10 o 
  15   0   0       60.55       67.41      5.84 o 
  16   0   0      163.35      140.79     13.46 o 
  17   0   0        0.42       -2.97      6.04 o 
   1   1   0      360.07      369.54      7.06 o 
   2   1   0     1881.38     2252.31     19.02 o 
   3   1   0      612.46      620.11      5.62 o 
   4   1   0     1149.13     1206.28     11.86 o 
   5   1   0       15.53       14.84      0.86 o 
   6   1   0     1843.14     1775.52     18.84 o 
   7   1   0       30.91       37.51      1.47 o 
   8   1   0      504.66      521.40      6.81 o 
   9   1   0       11.99       14.07      1.38 o 
  10   1   0      369.61      344.52      6.06 o 
  11   1   0       10.79       14.73      1.79 o 
  12   1   0       94.07       92.97      3.90 o 
  13   1   0       12.16       19.73      2.30 o 
  14   1   0      437.13      460.82      9.88 o 
  15   1   0        6.67       14.18      2.96 o 
  16   1   0        0.07        1.79      2.73 o 
  17   1   0        7.49       10.90      4.78 o 
   0   2   0     1880.87     2129.51     24.71 o 
   1   2   0       37.54       36.86      1.54 o 
   2   2   0        7.09       16.83      0.63 o 
   3   2   0     1752.07     1947.46     16.59 o 
   4   2   0      784.51      868.73     10.12 o 
   5   2   0     1317.85     1322.12     21.17 o 
   6   2   0     2061.44     2073.24     23.40 o 
   7   2   0     1359.12     1434.84     16.81 o 
   8   2   0     1190.34     1279.90     17.65 o 
   9   2   0      664.19      669.94      9.10 o 
  10   2   0       45.93       42.53      2.25 o 
  11   2   0        1.41        2.85      1.59 o 
  12   2   0        0.12       -0.39      1.76 o 
  13   2   0      105.18      118.23      4.19 o 
  14   2   0        1.08        4.93      2.19 o 
  15   2   0        0.07        4.16      2.71 o 
  16   2   0       54.53       56.04      4.13 o 
  17   2   0        5.60        2.44      4.20 o 
   1   3   0     1926.55     1952.44     23.78 o 
   2   3   0      384.57      386.53      3.82 o 
   3   3   0      201.56      215.87      2.39 o 
   4   3   0       12.21       19.62      0.61 o 
   5   3   0       25.77       33.54      1.11 o 
   6   3   0     1105.71     1075.89     11.92 o 
   7   3   0     2636.09     2806.58     29.31 o 
   8   3   0     1125.42     1108.85     13.56 o 
   9   3   0      280.46      294.71      5.02 o 
  10   3   0      392.73      370.87      6.50 o 
  11   3   0       13.32        7.69      2.08 o 
  12   3   0      265.05      245.50      5.61 o 
  13   3   0       27.84       35.70      2.47 o 
  14   3   0       99.53      108.07      4.20 o 
  15   3   0        1.15        2.01      2.58 o 
  16   3   0        4.42        5.72      3.34 o 
  17   3   0        3.58        3.23      4.34 o 
   0   4   0     1500.38     1550.26     21.18 o 
   1   4   0      971.40     1060.51     13.06 o 
   2   4   0      590.92      586.16      6.33 o 
   3   4   0      112.35      103.11      1.50 o 
   4   4   0       95.60       84.97      1.39 o 
   5   4   0     1757.08     1987.48     20.77 o 
   6   4   0     1047.73      956.91     10.71 o 
   7   4   0     1465.11     1488.34     15.04 o 
   8   4   0       36.63       32.57      2.22 o 
   9   4   0        0.05       -0.71      1.12 o 
  10   4   0       72.79       62.97      3.93 o 
  11   4   0       35.05       34.32      3.12 o 
  12   4   0        0.65       -1.56      1.58 o 
  13   4   0      101.01      106.28      3.66 o 
  14   4   0        5.45        5.18      1.90 o 
  15   4   0       34.75       42.74      3.27 o 
  16   4   0        2.87        6.36      4.22 o 
  17   4   0        0.06       -1.85      4.13 o 
   1   5   0     3799.86     3886.36     46.23 o 
   2   5   0      519.23      629.54      8.19 o 
   3   5   0      744.03      717.59      6.81 o 
   4   5   0      706.95      703.67      6.50 o 
   5   5   0       18.77       36.91      1.25 o 
   6   5   0       28.85       30.22      1.10 o 
   7   5   0       87.83      115.88      2.42 o 
   8   5   0      419.37      414.69      9.47 o 
   9   5   0       48.41       56.49      2.16 o 
  10   5   0       20.90       25.44      2.30 o 
  11   5   0       89.80       80.51      3.05 o 
  12   5   0       33.97       37.43      2.81 o 
  13   5   0        2.62        1.15      1.63 o 
  14   5   0        1.22       -0.20      1.74 o 
  15   5   0        0.14        0.55      2.06 o 
  16   5   0        1.29        1.89      2.63 o 
  17   5   0        0.05       -2.62      3.92 o 
   0   6   0        3.50        6.63      0.57 o 
   1   6   0      843.31      928.62      9.67 o 
   2   6   0     2763.04     2919.16     35.09 o 
   3   6   0       94.37       81.76      1.33 o 
   4   6   0      626.15      664.59      6.53 o 
   5   6   0       15.06       12.43      0.81 o 
   6   6   0      219.00      204.05      3.51 o 
   7   6   0        7.05       10.28      0.98 o 
   8   6   0      187.66      189.51      3.44 o 
   9   6   0       51.43       49.92      2.01 o 
  10   6   0        1.28        0.41      1.27 o 
  11   6   0        3.32        2.65      1.39 o 
  12   6   0       13.80       15.93      1.78 o 
  13   6   0        0.00       -0.33      1.65 o 
  14   6   0       15.65       18.31      2.38 o 
  15   6   0        1.16       -2.22      2.22 o 
  16   6   0       16.56       20.31      3.25 o 
   1   7   0       27.70       21.42      0.80 o 
   2   7   0      363.57      489.81      6.01 o 
   3   7   0       54.88       40.91      1.39 o 
   4   7   0        1.20        0.37      0.51 o 
   5   7   0      360.60      331.06      5.36 o 
   6   7   0      365.36      385.88      5.60 o 
   7   7   0      722.02      667.75      8.90 o 
   8   7   0       28.76       33.49      1.52 o 
   9   7   0      212.45      204.51      3.95 o 
  10   7   0       14.95       13.96      1.61 o 
  11   7   0        0.04       -1.01      1.39 o 
  12   7   0        0.85        0.56      1.51 o 
  13   7   0        4.71        4.70      1.79 o 
  14   7   0        2.41        0.38      2.13 o 
  15   7   0        7.08        3.95      2.64 o 
  16   7   0        4.88        2.57      3.45 o 
   0   8   0       23.01       18.96      1.53 o 
   1   8   0        1.06        1.27      0.67 o 
   2   8   0     1370.40     1437.35     14.91 o 
   3   8   0       22.21       25.41      0.90 o 
   4   8   0        4.23       10.56      0.77 o 
   5   8   0       92.04       92.98      2.25 o 
   6   8   0        0.26       -0.44      1.01 o 
   7   8   0      827.07      834.24     11.04 o 
   8   8   0      697.59      682.44      8.69 o 
   9   8   0       35.96       36.39      2.20 o 
  10   8   0        4.99        4.13      2.29 o 
  11   8   0      148.41      158.04      4.93 o 
  12   8   0        7.77        8.24      1.64 o 
  13   8   0       20.46       21.37      2.38 o 
  14   8   0        0.35       -1.78      1.78 o 
  15   8   0        8.76        6.64      3.97 o 
   1   9   0       61.15       48.27      1.31 o 
   2   9   0        3.73        2.82      0.95 o 
   3   9   0      133.88      138.41      2.39 o 
   4   9   0      238.69      214.81      3.56 o 
   5   9   0      328.17      292.25      4.46 o 
   6   9   0      318.04      296.39      5.38 o 
   7   9   0      209.67      223.35      4.82 o 
   8   9   0       12.85       21.43      1.74 o 
   9   9   0       17.21       20.30      2.20 o 
  10   9   0      132.04      135.95      6.13 o 
  11   9   0       59.65       57.15      4.49 o 
  12   9   0       59.77       61.51      4.92 o 
  13   9   0        2.19        3.70      3.30 o 
  14   9   0        2.42       -3.76      3.76 o 
  15   9   0        9.55        4.79      5.25 o 
   0  10   0      230.86      199.78      7.97 o 
   1  10   0        7.80        5.71      1.07 o 
   2  10   0        7.89        7.16      1.08 o 
   3  10   0     1576.58     1539.06     19.23 o 
   4  10   0        1.36        1.71      0.92 o 
   5  10   0        0.33        0.21      1.16 o 
   6  10   0      122.08      124.32      3.80 o 
   7  10   0      310.62      313.95      6.62 o 
   8  10   0       31.88       29.06      2.38 o 
   9  10   0      202.31      194.49      6.10 o 
  10  10   0       67.64       62.69      3.93 o 
  11  10   0       90.35       89.29      5.47 o 
  12  10   0        6.40        8.94      3.66 o 
  13  10   0        1.19       -2.71      4.70 o 
  14  10   0        9.60       14.57      5.20 o 
   1  11   0      415.82      397.39      9.85 o 
   2  11   0      216.90      193.41      4.13 o 
   3  11   0      391.84      399.49      6.78 o 
   4  11   0        0.05        0.82      1.11 o 
   5  11   0       31.85       31.63      1.88 o 
   6  11   0       53.62       51.88      2.43 o 
   7  11   0        0.49       -1.11      1.33 o 
   8  11   0        0.03       -1.49      1.49 o 
   9  11   0       37.41       34.69      2.94 o 
  10  11   0        3.94        6.41      2.27 o 
  11  11   0        0.95       -2.38      2.56 o 
  12  11   0        4.17        2.13      3.06 o 
  13  11   0       11.08       18.68      3.87 o 
  14  11   0       21.76       20.82      4.26 o 
   0  12   0      218.73      214.77      8.51 o 
   1  12   0        1.31        0.32      2.03 o 
   2  12   0      282.08      270.18      7.10 o 
   3  12   0       48.10       35.47      1.82 o 
   4  12   0       13.03       12.91      1.41 o 
   5  12   0        2.12        1.89      1.31 o 
   6  12   0       93.19       95.66      3.18 o 
   7  12   0        0.01       -0.41      1.35 o 
   8  12   0        3.94        4.60      1.70 o 
   9  12   0       29.41       31.42      2.78 o 
  10  12   0       36.20       35.45      3.13 o 
  11  12   0        0.13        0.75      2.56 o 
  12  12   0       26.04       29.13      3.81 o 
  13  12   0        0.01        4.09      4.75 o 
   1  13   0      243.25      262.18      7.97 o 
   2  13   0        0.70       -0.45      1.83 o 
   3  13   0      333.30      322.14      6.45 o 
   4  13   0       76.18       75.95      3.44 o 
   5  13   0      264.58      277.99      5.60 o 
   6  13   0      122.51      117.20      3.52 o 
   7  13   0       53.55       46.63      3.20 o 
   8  13   0       22.39       23.80      2.23 o 
   9  13   0        8.47       10.04      2.55 o 
  10  13   0        1.97        3.36      2.12 o 
  11  13   0       19.36       18.68      3.08 o 
  12  13   0        0.00        5.86      2.72 o 
   0  14   0       34.33       29.49      3.76 o 
   1  14   0        8.81        9.22      2.13 o 
   2  14   0        3.76        3.85      3.12 o 
   3  14   0        5.76        2.39      3.07 o 
   4  14   0       56.48       54.44      2.03 o 
   5  14   0       83.38       76.56      3.47 o 
   6  14   0        3.70        2.61      1.90 o 
   7  14   0       50.92       51.37      3.57 o 
   8  14   0        9.54        6.93      2.55 o 
   9  14   0       31.13       32.94      3.60 o 
  10  14   0        0.41       -3.11      3.11 o 
  11  14   0       31.38       36.16      5.10 o 
   1  15   0       15.34       17.17      2.25 o 
   2  15   0        6.67        2.34      1.71 o 
   3  15   0       13.93       13.66      3.56 o 
   4  15   0        0.04       -2.87      2.87 o 
   5  15   0       21.55       16.91      2.28 o 
   6  15   0        2.93       -0.49      1.79 o 
   7  15   0       10.44       11.92      2.50 o 
   8  15   0        9.90        5.68      2.56 o 
   9  15   0        9.78       10.29      3.85 o 
  10  15   0       18.64       24.16      4.50 o 
   0  16   0       12.03       16.82      3.27 o 
   1  16   0       14.60       17.73      2.40 o 
   2  16   0        3.97       11.98      3.46 o 
   3  16   0       19.18       17.12      3.96 o 
   4  16   0        2.67        6.33      3.76 o 
   5  16   0       20.76       21.38      4.85 o 
   6  16   0        7.75        9.86      3.27 o 
   7  16   0        4.86        3.90      2.12 o 
   8  16   0        3.00        0.68      2.38 o 
   1  17   0        0.02       -2.67      2.67 o 
   2  17   0       26.99       29.79      4.75 o 
   3  17   0        2.77        1.29      3.66 o 
   4  17   0       16.48       27.41      5.15 o 
   5  17   0       18.50       20.49      5.15 o 
   6  17   0        3.73       13.56      5.15 o 
   2  18   0        0.21        2.97      3.27 o 
   3  18   0        7.12        8.61      4.26 o 
   4  18   0       15.95       23.46      5.15 o 
 -17   1   1        3.43        5.58      4.39 o 
 -16   1   1        0.65        3.80      2.69 o 
 -15   1   1       84.78       90.80      4.58 o 
 -14   1   1       17.06       23.55      4.27 o 
 -13   1   1       19.53       15.93      2.87 o 
 -12   1   1       34.31       30.22      2.93 o 
 -11   1   1        8.54       11.19      1.76 o 
 -10   1   1       12.05        6.09      1.37 o 
  -9   1   1        8.60       13.03      1.40 o 
  -8   1   1        1.48        2.25      0.97 o 
  -7   1   1       42.90       45.23      1.59 o 
  -6   1   1      386.99      439.72      5.56 o 
  -5   1   1       32.64       37.24      1.33 o 
  -4   1   1      349.73      320.27      3.35 o 
  -3   1   1     4844.13     5743.59     47.92 o 
  -2   1   1     7486.94     9014.46     72.23 o 
  -1   1   1      108.07       85.31      0.88 o 
   0   1   1     1017.73     1012.17     23.13 o 
   1   1   1       57.05       41.62      0.57 o 
   2   1   1      933.29     1205.57      9.47 o 
   3   1   1     1451.06     1502.45     12.32 o 
   4   1   1      159.18      186.21      2.23 o 
   5   1   1        1.82        1.29      0.57 o 
   6   1   1       13.44       10.38      0.99 o 
   7   1   1     1268.31     1278.25     14.19 o 
   8   1   1        0.03        1.38      0.98 o 
   9   1   1       20.23       22.81      1.54 o 
  10   1   1        4.60        5.82      1.28 o 
  11   1   1       32.00       25.31      1.73 o 
  12   1   1       50.84       49.03      3.13 o 
  13   1   1       39.63       37.41      2.85 o 
  14   1   1       56.29       51.58      3.69 o 
  15   1   1       25.99       26.52      4.86 o 
  16   1   1       19.88       24.96      4.92 o 
  17   1   1        1.45        1.53      4.40 o 
 -17   2   1       15.73       16.19     10.09 o 
 -16   2   1       20.24       24.87      3.43 o 
 -15   2   1       20.76       23.55      3.18 o 
 -14   2   1        4.52        5.40      2.76 o 
 -13   2   1        1.82        4.74      2.57 o 
 -12   2   1      295.91      310.63      7.20 o 
 -11   2   1       99.14       90.49      4.03 o 
 -10   2   1      387.97      381.35      6.98 o 
  -9   2   1       42.19       45.76      1.97 o 
  -8   2   1       88.16       78.54      2.23 o 
  -7   2   1       63.50       78.08      1.99 o 
  -6   2   1        5.27        1.46      0.70 o 
  -5   2   1       91.46       87.47      1.84 o 
  -4   2   1      155.01      138.22      2.16 o 
  -3   2   1        5.12        6.66      0.50 o 
  -2   2   1    16081.52    17968.83    145.61 o 
  -1   2   1     2370.11     2478.59     25.40 o 
   0   2   1     6489.70     7603.85     69.07 o 
   1   2   1      274.92      273.07      2.72 o 
   2   2   1     5139.50     5854.13     46.39 o 
   3   2   1     2860.78     3062.06     22.53 o 
   4   2   1      107.37      152.72      1.95 o 
   5   2   1        4.38        2.68      0.61 o 
   6   2   1      108.49      102.55      3.02 o 
   7   2   1     1328.31     1338.26     14.61 o 
   8   2   1      447.20      409.40      8.14 o 
   9   2   1      290.08      268.69      5.82 o 
  10   2   1      224.61      224.00      4.24 o 
  11   2   1      210.82      205.32      4.05 o 
  12   2   1      358.47      364.35      6.54 o 
  13   2   1        2.42        2.05      1.96 o 
  14   2   1       38.94       40.99      3.04 o 
  15   2   1       14.39       16.88      4.44 o 
  16   2   1        2.15       -0.45      3.71 o 
  17   2   1        1.39       -4.11      4.11 o 
 -17   3   1        1.56       10.50      4.67 o 
 -16   3   1        2.88        0.86      3.65 o 
 -15   3   1       17.00       17.07      2.96 o 
 -14   3   1        7.52        8.18      2.44 o 
 -13   3   1       46.78       51.22      3.32 o 
 -12   3   1        2.33        2.19      2.10 o 
 -11   3   1       25.36       23.46      2.46 o 
 -10   3   1      231.77      216.07      5.39 o 
  -9   3   1      153.21      133.91      4.10 o 
  -8   3   1       79.64       77.35      2.26 o 
  -7   3   1     1411.30     1348.48     15.88 o 
  -6   3   1      278.10      286.13      6.25 o 
  -5   3   1      877.39      836.91      9.35 o 
  -4   3   1      414.65      410.57      4.38 o 
  -3   3   1     2913.93     3376.90     30.31 o 
  -2   3   1      479.80      482.44      5.45 o 
  -1   3   1     1992.61     2309.26     27.81 o 
   0   3   1     3020.50     3408.24     35.04 o 
   1   3   1      233.34      259.08      2.75 o 
   2   3   1      411.08      448.59      4.08 o 
   3   3   1      821.13      846.91      6.52 o 
   4   3   1     2369.96     2602.10     23.24 o 
   5   3   1      239.10      254.79      3.39 o 
   6   3   1        1.86        8.04      0.77 o 
   7   3   1      117.26      111.21      2.12 o 
   8   3   1       62.58       73.90      2.12 o 
   9   3   1        1.97       -0.99      1.00 o 
  10   3   1      111.88      107.97      3.38 o 
  11   3   1       82.70       77.73      2.88 o 
  12   3   1        0.01       -0.33      1.66 o 
  13   3   1       15.08       14.74      2.84 o 
  14   3   1       20.07       18.88      3.49 o 
  15   3   1        1.53       -2.87      2.87 o 
  16   3   1        0.85        6.53      4.23 o 
  17   3   1        0.61       -1.49      4.11 o 
 -17   4   1        2.24        6.31      4.54 o 
 -16   4   1        8.31        7.55      4.19 o 
 -15   4   1       15.28       14.05      2.32 o 
 -14   4   1       91.83      106.31      4.13 o 
 -13   4   1        1.73        3.67      1.86 o 
 -12   4   1      101.91      120.41      6.00 o 
 -11   4   1       46.92       35.87      2.55 o 
 -10   4   1      427.72      390.50     11.81 o 
  -9   4   1       23.18       21.73      1.78 o 
  -8   4   1      313.77      307.40      4.16 o 
  -7   4   1     1546.26     1535.17     15.72 o 
  -6   4   1      386.93      362.72      5.84 o 
  -5   4   1      397.81      365.93      4.26 o 
  -4   4   1     2417.98     2682.33     25.72 o 
  -3   4   1     2497.69     2552.65     26.08 o 
  -2   4   1      407.75      395.58      5.58 o 
  -1   4   1     2835.14     2912.30     39.21 o 
   0   4   1       75.14       76.73      1.14 o 
   1   4   1     2354.88     2564.78     24.43 o 
   2   4   1      567.01      535.12      4.88 o 
   3   4   1        2.29        3.28      0.45 o 
   4   4   1     2157.94     2149.86     17.45 o 
   5   4   1      118.17      146.58      2.38 o 
   6   4   1     1173.14     1111.22     11.27 o 
   7   4   1      293.98      315.25      4.10 o 
   8   4   1      335.30      331.46      4.17 o 
   9   4   1        1.48        3.45      1.05 o 
  10   4   1      322.93      308.67      5.55 o 
  11   4   1      127.39      129.48      3.59 o 
  12   4   1       10.31       11.76      1.85 o 
  13   4   1       40.93       42.18      2.58 o 
  14   4   1        5.01        3.25      2.70 o 
  15   4   1       21.82       36.11      4.01 o 
  16   4   1        6.09        0.68      3.78 o 
  17   4   1        9.51        9.13      9.80 o 
 -16   5   1       11.34        9.01      3.27 o 
 -15   5   1       12.44       11.47      2.34 o 
 -14   5   1       13.41       16.72      2.21 o 
 -13   5   1        7.33        8.58      1.94 o 
 -12   5   1        4.87        7.46      1.93 o 
 -11   5   1        1.76       -0.69      1.55 o 
 -10   5   1       27.11       22.51      2.03 o 
  -9   5   1        1.22       -0.38      1.15 o 
  -8   5   1       70.74       78.07      2.43 o 
  -7   5   1       30.32       37.13      1.63 o 
  -6   5   1        0.18        0.99      0.70 o 
  -5   5   1      349.33      328.30      4.26 o 
  -4   5   1     1040.79     1066.36     11.50 o 
  -3   5   1      167.03      152.61      3.23 o 
  -2   5   1      349.24      300.40      4.54 o 
  -1   5   1     2508.69     2631.92     31.69 o 
   0   5   1     1336.34     1388.17     16.90 o 
   1   5   1     6448.01     6885.25     60.92 o 
   2   5   1     7577.48     8032.76     67.21 o 
   3   5   1      282.11      278.08      2.92 o 
   4   5   1     3155.66     3265.42     27.64 o 
   5   5   1        9.21       19.28      0.79 o 
   6   5   1       50.03       41.10      1.37 o 
   7   5   1      186.51      197.61      2.84 o 
   8   5   1      119.48      119.01      2.28 o 
   9   5   1        0.00       -0.13      1.03 o 
  10   5   1       54.55       58.70      2.32 o 
  11   5   1       38.99       44.87      2.25 o 
  12   5   1       15.09       15.66      1.87 o 
  13   5   1       26.47       23.42      2.35 o 
  14   5   1        0.15        2.99      2.23 o 
  15   5   1        0.34        0.11      2.33 o 
  16   5   1        0.80        4.42      3.26 o 
 -16   6   1        0.03       -0.58      2.34 o 
 -15   6   1        9.06        9.14      4.18 o 
 -14   6   1       41.76       34.01      3.40 o 
 -13   6   1        7.02        8.11      2.01 o 
 -12   6   1        2.80        4.91      1.62 o 
 -11   6   1        0.00       -0.59      1.36 o 
 -10   6   1        2.90        1.20      1.35 o 
  -9   6   1        1.34        1.48      1.15 o 
  -8   6   1       49.30       51.58      2.50 o 
  -7   6   1       33.29       24.81      1.37 o 
  -6   6   1      122.98      113.62      2.52 o 
  -5   6   1       92.89       70.44      1.83 o 
  -4   6   1     1314.49     1403.69     13.82 o 
  -3   6   1      381.74      433.90      5.60 o 
  -2   6   1      629.08      685.63     10.32 o 
  -1   6   1     2987.96     3400.66     38.60 o 
   0   6   1     2149.26     2190.74     24.01 o 
   1   6   1      493.63      510.77      5.27 o 
   2   6   1       80.01      127.04      2.25 o 
   3   6   1     1910.22     1830.45     16.62 o 
   4   6   1      818.44      866.30      7.93 o 
   5   6   1      436.09      413.92      5.03 o 
   6   6   1       17.07       14.18      1.01 o 
   7   6   1      189.98      169.73      2.87 o 
   8   6   1       34.26       40.01      1.57 o 
   9   6   1        1.81        3.50      1.12 o 
  10   6   1       30.80       28.96      1.84 o 
  11   6   1       29.33       36.62      2.26 o 
  12   6   1        5.79        4.90      1.93 o 
  13   6   1        0.00       -2.15      2.15 o 
  14   6   1        0.01       -1.93      1.93 o 
  15   6   1        0.27        1.39      2.26 o 
  16   6   1        1.53        5.52      2.72 o 
 -16   7   1        2.03       -0.20      3.69 o 
 -15   7   1        0.41       -0.78      2.08 o 
 -14   7   1        0.22       -1.64      1.64 o 
 -13   7   1       10.88        6.98      1.81 o 
 -12   7   1       12.04        8.62      1.82 o 
 -11   7   1       10.12        6.08      1.51 o 
 -10   7   1       86.08       75.08      2.59 o 
  -9   7   1        0.08        0.09      0.99 o 
  -8   7   1       28.13       28.16      1.96 o 
  -7   7   1       34.24       37.27      2.02 o 
  -6   7   1       21.47       15.86      1.23 o 
  -5   7   1      826.76      883.37     10.73 o 
  -4   7   1     1843.31     1891.03     19.73 o 
  -3   7   1       11.42       13.89      1.33 o 
  -2   7   1      588.02      583.36      7.96 o 
  -1   7   1        0.18        0.94      0.79 o 
   0   7   1      521.34      609.02      7.17 o 
   1   7   1      141.55      128.12      2.30 o 
   2   7   1      157.66      148.26      2.19 o 
   3   7   1        9.52       14.10      0.87 o 
   4   7   1      119.06      105.83      1.89 o 
   5   7   1      367.49      372.43      5.34 o 
   6   7   1        4.28        6.14      0.75 o 
   7   7   1      446.09      449.67      6.54 o 
   8   7   1        7.59        9.45      1.19 o 
   9   7   1      181.09      183.49      3.82 o 
  10   7   1        0.40        1.71      1.59 o 
  11   7   1      147.41      145.87      4.45 o 
  12   7   1       13.98        8.98      2.07 o 
  13   7   1       15.83       19.60      3.51 o 
  14   7   1       12.90       15.65      2.60 o 
  15   7   1        0.26        1.28      2.48 o 
  16   7   1        4.85        2.64      2.69 o 
 -15   8   1        2.36        3.67      3.77 o 
 -14   8   1       13.55       13.83      3.08 o 
 -13   8   1        4.41        3.89      2.36 o 
 -12   8   1       33.81       30.71      2.77 o 
 -11   8   1        4.36        4.89      2.17 o 
 -10   8   1       26.66       24.50      2.56 o 
  -9   8   1      185.59      174.13      4.66 o 
  -8   8   1      645.38      632.23      8.83 o 
  -7   8   1        5.18        0.65      1.15 o 
  -6   8   1        3.42        4.05      1.28 o 
  -5   8   1     1583.78     1500.77     15.93 o 
  -4   8   1      124.25      134.37      2.47 o 
  -3   8   1      351.58      310.47      4.38 o 
  -2   8   1      915.94      960.86     12.40 o 
  -1   8   1      860.14      841.33      9.79 o 
   0   8   1      181.56      150.24      2.37 o 
   1   8   1      891.52      857.47      9.88 o 
   2   8   1     2126.89     2154.47     23.85 o 
   3   8   1     1349.39     1329.46     14.01 o 
   4   8   1       69.70       64.34      1.57 o 
   5   8   1      689.43      659.00      8.82 o 
   6   8   1      143.89      128.67      3.29 o 
   7   8   1      586.71      587.99      9.08 o 
   8   8   1      270.88      261.79      5.48 o 
   9   8   1      213.92      215.85      5.04 o 
  10   8   1      194.98      191.44      7.44 o 
  11   8   1      178.37      193.18      5.10 o 
  12   8   1       14.03       13.55      2.35 o 
  13   8   1        5.10        8.06      2.19 o 
  14   8   1        6.48        9.97      2.42 o 
  15   8   1        0.19       -2.19      2.22 o 
 -15   9   1        2.86        2.13      3.76 o 
 -14   9   1        9.90        9.80      4.40 o 
 -13   9   1       30.95       33.86      3.78 o 
 -12   9   1       56.83       54.14      4.48 o 
 -11   9   1      123.06      123.69      4.89 o 
 -10   9   1        0.03        2.21      3.51 o 
  -9   9   1      590.19      587.53     10.35 o 
  -8   9   1      123.18      126.10      3.58 o 
  -7   9   1      341.67      307.00      5.55 o 
  -6   9   1      313.09      327.56      5.56 o 
  -5   9   1      797.52      780.37      9.57 o 
  -4   9   1      265.34      259.29      4.24 o 
  -3   9   1     1351.59     1270.01     14.65 o 
  -2   9   1      325.84      336.01      5.10 o 
  -1   9   1      273.84      294.01      4.00 o 
   0   9   1      259.49      242.59      3.67 o 
   1   9   1      197.48      178.36      3.47 o 
   2   9   1      272.47      248.98      4.53 o 
   3   9   1       39.60       32.67      1.16 o 
   4   9   1        0.93       -0.86      0.86 o 
   5   9   1      307.09      289.05      4.91 o 
   6   9   1      424.87      403.76      7.51 o 
   7   9   1       22.28       20.81      2.02 o 
   8   9   1       52.07       52.22      3.99 o 
   9   9   1      398.69      415.28      9.68 o 
  10   9   1       22.37       16.98      2.68 o 
  11   9   1       17.12       18.70      3.42 o 
  12   9   1       67.96       70.15      5.28 o 
  13   9   1        1.87        4.34      3.40 o 
  14   9   1       10.52       13.60      3.83 o 
  15   9   1       13.65       11.93      4.13 o 
 -14  10   1        2.10        5.60      3.56 o 
 -13  10   1        0.00        1.62      3.08 o 
 -12  10   1      109.09      107.75      6.13 o 
 -11  10   1       57.56       66.47      3.74 o 
 -10  10   1       35.24       39.24      2.92 o 
  -9  10   1        4.39        5.06      1.71 o 
  -8  10   1       18.84       26.15      1.93 o 
  -7  10   1      133.19      136.80      3.45 o 
  -6  10   1      194.85      171.66      3.63 o 
  -5  10   1      333.27      323.68      5.48 o 
  -4  10   1        9.83        5.91      1.15 o 
  -3  10   1      143.38      154.45      2.88 o 
  -2  10   1      130.81      119.85      2.42 o 
  -1  10   1      121.76      151.98      2.74 o 
   0  10   1        9.42       22.79      1.35 o 
   1  10   1      628.78      640.06     10.91 o 
   2  10   1       16.05       16.49      1.02 o 
   3  10   1      115.79      143.36      2.95 o 
   4  10   1       43.34       36.30      1.89 o 
   5  10   1        1.80        0.84      2.00 o 
   6  10   1        8.87        7.69      1.91 o 
   7  10   1        0.05       -0.31      1.79 o 
   8  10   1       37.89       34.66      2.50 o 
   9  10   1      173.85      166.38      5.63 o 
  10  10   1        8.94       10.51      2.58 o 
  11  10   1       37.20       27.84      3.90 o 
  12  10   1        3.84        2.10      2.94 o 
  13  10   1       17.88       20.22      3.99 o 
  14  10   1        0.01       -3.33      3.33 o 
 -14  11   1        1.08        2.65      3.40 o 
 -13  11   1        1.44        0.69      3.96 o 
 -12  11   1       21.69       26.02      3.90 o 
 -11  11   1       62.77       72.82      5.01 o 
 -10  11   1       60.70       64.82      4.49 o 
  -9  11   1      112.77      116.83      4.72 o 
  -8  11   1       16.88       23.14      2.18 o 
  -7  11   1       78.47       82.48      3.17 o 
  -6  11   1       14.06       12.21      1.53 o 
  -5  11   1      276.06      263.31      5.32 o 
  -4  11   1        3.65        0.53      1.01 o 
  -3  11   1       41.43       33.97      1.77 o 
  -2  11   1      512.60      487.43      6.83 o 
  -1  11   1      158.42      128.70      3.65 o 
   0  11   1      219.33      207.47      9.01 o 
   1  11   1        4.23        9.17      1.92 o 
   2  11   1      427.87      384.52     10.64 o 
   3  11   1       41.14       45.32      2.75 o 
   4  11   1       57.27       47.27      2.12 o 
   5  11   1       67.45       64.14      3.09 o 
   6  11   1        7.51        7.61      1.55 o 
   7  11   1       23.68       23.95      2.06 o 
   8  11   1       28.72       23.64      2.21 o 
   9  11   1        0.05       -1.12      2.02 o 
  10  11   1       32.77       41.89      3.38 o 
  11  11   1        3.87        0.54      2.67 o 
  12  11   1       48.93       45.56      4.42 o 
  13  11   1       12.20        7.20      3.51 o 
  14  11   1       33.99       39.76      4.83 o 
 -13  12   1        0.67       -2.91      2.91 o 
 -12  12   1        4.77        2.03      2.77 o 
 -11  12   1        0.88        0.50      2.49 o 
 -10  12   1        0.82        1.41      2.06 o 
  -9  12   1       52.87       54.29      4.42 o 
  -8  12   1       33.65       36.36      2.36 o 
  -7  12   1        5.85        8.30      1.53 o 
  -6  12   1       12.34       10.14      1.45 o 
  -5  12   1      174.17      162.11      3.90 o 
  -4  12   1      129.49      143.70      3.51 o 
  -3  12   1      152.95      150.38      3.96 o 
  -2  12   1      124.51      117.32      2.86 o 
  -1  12   1      147.69      139.04      4.64 o 
   0  12   1      449.08      422.21      9.86 o 
   1  12   1        2.03        6.75      1.93 o 
   2  12   1       96.99      100.59      6.83 o 
   3  12   1      317.16      307.19      5.40 o 
   4  12   1      284.10      253.11      5.11 o 
   5  12   1      132.80      133.72      4.13 o 
   6  12   1       51.42       46.68      2.47 o 
   7  12   1      102.21      103.11      3.64 o 
   8  12   1       28.37       24.30      2.63 o 
   9  12   1       23.38       30.11      2.82 o 
  10  12   1        8.71        8.11      2.42 o 
  11  12   1        9.29        8.03      2.89 o 
  12  12   1        1.90        4.65      2.96 o 
  13  12   1        1.18        1.52      2.98 o 
 -12  13   1        0.03       -4.85      4.85 o 
 -11  13   1        9.38        7.72      5.44 o 
 -10  13   1        5.06       10.15      3.81 o 
  -9  13   1       11.75       10.45      4.75 o 
  -8  13   1       51.81       68.69      4.24 o 
  -7  13   1       69.60       75.45      4.15 o 
  -6  13   1        0.08        1.02      1.80 o 
  -5  13   1        0.83        1.12      1.71 o 
  -4  13   1       23.32       25.04      1.58 o 
  -3  13   1        1.48       -1.19      1.64 o 
  -2  13   1       13.45        8.54      1.79 o 
  -1  13   1       13.86       14.02      2.23 o 
   0  13   1        0.56        2.11      1.68 o 
   1  13   1        0.01       -1.03      1.64 o 
   2  13   1        1.80        1.95      3.36 o 
   3  13   1        0.14       -1.35      1.71 o 
   4  13   1      130.48      119.37      4.41 o 
   5  13   1        0.56       -1.70      1.70 o 
   6  13   1        7.66        5.61      1.54 o 
   7  13   1       21.85       22.62      2.06 o 
   8  13   1        1.12        1.47      1.58 o 
   9  13   1        2.99        1.89      1.71 o 
  10  13   1        5.91        7.14      2.31 o 
  11  13   1        5.21        7.17      2.47 o 
  12  13   1        6.22        5.02      5.00 o 
 -11  14   1        0.82        3.66      5.54 o 
 -10  14   1        6.70       14.04      3.98 o 
  -9  14   1        5.31        2.74      3.25 o 
  -8  14   1        0.08       -0.05      2.30 o 
  -7  14   1       54.01       49.24      4.33 o 
  -6  14   1        2.73        2.45      1.95 o 
  -5  14   1       41.00       36.96      2.67 o 
  -4  14   1        2.05        0.12      1.41 o 
  -3  14   1       66.07       70.57      6.14 o 
  -2  14   1        6.29       11.82      1.92 o 
  -1  14   1      148.32      134.97      4.87 o 
   0  14   1      152.46      149.04      5.24 o 
   1  14   1       98.72       93.63      4.20 o 
   2  14   1      149.05      142.96      5.20 o 
   3  14   1      130.74      130.60      4.99 o 
   4  14   1      145.52      146.00      5.25 o 
   5  14   1        0.25       -0.52      1.17 o 
   6  14   1       35.41       34.71      2.11 o 
   7  14   1        0.09       -1.38      1.38 o 
   8  14   1       36.40       32.85      3.32 o 
   9  14   1        4.42        5.06      2.64 o 
  10  14   1       26.79       30.42      8.91 o 
  11  14   1        0.01       -3.08      3.08 o 
 -10  15   1        0.16       -4.18      5.20 o 
  -9  15   1        3.05        1.74      2.68 o 
  -8  15   1        3.05        4.98      2.64 o 
  -7  15   1       56.81       52.01      3.63 o 
  -6  15   1        5.19        4.73      2.12 o 
  -5  15   1       40.28       43.56      3.25 o 
  -4  15   1       14.61       11.28      3.96 o 
  -3  15   1        0.25        1.58      3.07 o 
  -2  15   1        1.45        0.49      2.77 o 
  -1  15   1       22.20       28.30      2.42 o 
   0  15   1        6.41        4.35      2.67 o 
   1  15   1        3.73       -1.54      1.54 o 
   2  15   1       15.12       10.01      2.09 o 
   3  15   1       12.62       12.99      3.22 o 
   4  15   1       52.26       59.36      3.52 o 
   5  15   1        8.37        8.02      3.86 o 
   6  15   1        6.31        4.82      2.11 o 
   7  15   1       31.04       38.17      3.04 o 
   8  15   1       36.95       39.03      3.38 o 
   9  15   1        4.06       -0.07      2.78 o 
  10  15   1       28.53       26.86      4.44 o 
  -8  16   1        8.20       11.83      3.14 o 
  -7  16   1        7.20        3.21      2.28 o 
  -6  16   1        4.06        3.24      2.05 o 
  -5  16   1       26.35       25.73      5.25 o 
  -4  16   1        2.47        4.75      3.66 o 
  -3  16   1        5.73        5.44      3.56 o 
  -2  16   1       29.31       25.24      4.45 o 
  -1  16   1       47.06       55.32      5.25 o 
   0  16   1        7.60       10.83      2.42 o 
   1  16   1        2.30        2.26      1.87 o 
   2  16   1       15.72       12.33      2.21 o 
   3  16   1       12.68       12.57      3.96 o 
   4  16   1        4.30        7.92      3.76 o 
   5  16   1        0.12       -0.40      3.66 o 
   6  16   1        1.96        1.78      4.16 o 
   7  16   1        4.98        4.44      1.83 o 
   8  16   1       10.76       11.16      2.52 o 
  -6  17   1        2.03        4.95      4.45 o 
  -5  17   1        5.51       16.63      4.95 o 
  -4  17   1        3.59        2.47      3.86 o 
  -3  17   1       11.38       12.07      4.35 o 
  -2  17   1       45.12       39.59      5.34 o 
  -1  17   1       56.06       69.28      6.04 o 
   0  17   1        0.02       -0.10      2.97 o 
   1  17   1        3.93        2.78      2.03 o 
   2  17   1       16.00       15.04      3.86 o 
   3  17   1        1.73        0.79      3.56 o 
   4  17   1       32.75       36.22      5.44 o 
   5  17   1       76.87      107.18      8.71 o 
   6  17   1        3.74        1.09      4.55 o 
  -3  18   1        2.49        3.66      3.86 o 
  -2  18   1        0.00        0.79      3.46 o 
  -1  18   1        0.42       -1.58      2.97 o 
   2  18   1       10.72       13.46      3.86 o 
   3  18   1        1.81        1.19      3.66 o 
 -17   0   2       20.41       23.16      7.22 o 
 -16   0   2       11.88       26.23      6.73 o 
 -15   0   2       60.80       55.42      7.62 o 
 -14   0   2        7.48        5.44      4.65 o 
 -13   0   2      237.55      236.54     12.97 o 
 -12   0   2      502.85      504.56     21.92 o 
 -11   0   2        9.12        6.94      2.23 o 
 -10   0   2      452.41      449.23     11.78 o 
  -9   0   2      113.19      135.97      4.55 o 
  -8   0   2        8.22        4.60      1.50 o 
  -7   0   2       50.70       56.46      2.65 o 
  -6   0   2        1.66        0.04      0.97 o 
  -5   0   2      529.89      572.48      8.96 o 
  -4   0   2        1.82        8.88      0.86 o 
  -3   0   2     4683.74     5030.90     54.93 o 
  -2   0   2    28365.88    31233.56    316.12 o 
  -1   0   2     1370.07     1656.59     15.90 o 
   0   0   2     1843.55     2178.51     22.08 o 
   1   0   2     2064.32     2110.06     32.95 o 
   2   0   2    22810.83    24456.29    372.15 o 
   3   0   2    98699.77    98949.40   2694.77 o 
   4   0   2      952.47     1260.16     15.92 o 
   5   0   2     1165.85     1129.99     16.39 o 
   6   0   2      161.46      137.98      4.76 o 
   7   0   2     2664.21     2814.04     34.79 o 
   8   0   2        1.03        0.61      1.08 o 
   9   0   2      110.35      123.13      3.77 o 
  10   0   2      140.61      139.70      4.33 o 
  11   0   2      478.96      508.01     11.92 o 
  12   0   2      367.02      391.16     15.69 o 
  13   0   2       21.06       19.83      3.52 o 
  14   0   2       16.51        4.75      4.85 o 
  15   0   2       37.01       34.84      6.83 o 
  16   0   2       29.27       35.73      7.22 o 
  17   0   2        0.16        2.77      5.94 o 
 -17   1   2        9.57       16.74      4.89 o 
 -16   1   2        2.75       11.65      3.39 o 
 -15   1   2       21.50       22.49      4.51 o 
 -14   1   2      121.99      105.12      6.54 o 
 -13   1   2       21.03       20.20      3.10 o 
 -12   1   2      285.47      282.59      6.82 o 
 -11   1   2      321.83      317.44      6.18 o 
 -10   1   2      246.36      221.74      4.40 o 
  -9   1   2        1.73       -1.08      1.08 o 
  -8   1   2       26.92       17.59      1.29 o 
  -7   1   2      758.46      776.53      9.60 o 
  -6   1   2      342.11      265.95      3.86 o 
  -5   1   2      180.48      178.91      2.83 o 
  -4   1   2        1.78       18.83      0.78 o 
  -3   1   2    22489.75    25215.29    223.41 o 
  -2   1   2    20654.32    22722.19    174.21 o 
  -1   1   2      302.55      322.04      2.84 o 
   0   1   2      456.69      437.70      4.00 o 
   1   1   2      156.39      176.92      1.83 o 
   2   1   2    29011.38    31069.29    292.18 o 
   3   1   2        5.29       11.77      0.68 o 
   4   1   2     2133.30     2441.74     23.43 o 
   5   1   2        0.14        1.04      0.65 o 
   6   1   2      183.09      177.32      2.63 o 
   7   1   2      784.55      765.54      8.02 o 
   8   1   2       82.29       78.04      2.00 o 
   9   1   2       78.68       70.23      2.09 o 
  10   1   2       14.30       15.35      1.47 o 
  11   1   2      102.68      103.49      3.22 o 
  12   1   2       70.53       65.83      3.37 o 
  13   1   2        2.20       -1.23      2.35 o 
  14   1   2       15.62       14.30      6.09 o 
  15   1   2       20.72       25.63      4.51 o 
  16   1   2        2.23       -2.87      3.85 o 
  17   1   2       41.73       48.52      6.01 o 
 -17   2   2        2.30        2.92      4.39 o 
 -16   2   2        4.44        5.30      7.18 o 
 -15   2   2       24.05       21.25      4.34 o 
 -14   2   2       18.41       15.75      3.86 o 
 -13   2   2      104.73      108.66      4.54 o 
 -12   2   2       28.50       27.75      2.63 o 
 -11   2   2       40.88       38.06      2.73 o 
 -10   2   2       89.63       93.24      3.12 o 
  -9   2   2      296.70      305.83      6.46 o 
  -8   2   2      141.20      140.65      3.12 o 
  -7   2   2       63.74       61.05      2.60 o 
  -6   2   2     1719.78     1792.06     17.91 o 
  -5   2   2     6053.36     6549.86     66.01 o 
  -4   2   2     4969.45     5623.66     54.46 o 
  -3   2   2    11528.52    12842.21    107.60 o 
  -2   2   2     3980.62     4555.88     42.91 o 
  -1   2   2     6571.53     7039.20     59.40 o 
   0   2   2     1039.94     1087.07      9.50 o 
   1   2   2      559.79      554.77      5.02 o 
   2   2   2      427.83      438.92      4.89 o 
   3   2   2       82.79      119.53      1.62 o 
   4   2   2      128.69      103.59      1.68 o 
   5   2   2     1160.96     1115.99     11.36 o 
   6   2   2      241.35      266.39      3.66 o 
   7   2   2      413.70      431.57      5.35 o 
   8   2   2       25.01       21.68      1.31 o 
   9   2   2      245.16      220.88      3.92 o 
  10   2   2        3.87        4.92      1.31 o 
  11   2   2      432.45      428.75      7.85 o 
  12   2   2      130.76      123.75      5.38 o 
  13   2   2        6.38        1.51      2.61 o 
  14   2   2        6.67        3.32      2.79 o 
  15   2   2        1.04       -0.54      3.46 o 
  16   2   2       34.96       33.43      5.28 o 
  17   2   2        1.12       -0.11      4.30 o 
 -17   3   2       23.44       31.45      5.56 o 
 -16   3   2        7.70       18.80      4.51 o 
 -15   3   2       20.35       22.82      4.35 o 
 -14   3   2       25.64       27.31      2.98 o 
 -13   3   2      160.38      155.41      5.31 o 
 -12   3   2       95.34       87.41      3.88 o 
 -11   3   2      121.60      131.99      4.39 o 
 -10   3   2      158.57      145.60      4.40 o 
  -9   3   2      988.69      926.13     12.77 o 
  -8   3   2      185.05      144.68      3.01 o 
  -7   3   2      284.72      229.93      4.18 o 
  -6   3   2     1338.49     1400.87     19.23 o 
  -5   3   2     1112.97     1026.16     12.25 o 
  -4   3   2     2983.59     3111.11     33.70 o 
  -3   3   2     2011.12     2251.99     20.51 o 
  -2   3   2       23.28       27.24      0.71 o 
  -1   3   2        0.51        1.71      0.49 o 
   0   3   2      664.49      710.25      6.60 o 
   1   3   2      142.96      147.19      1.65 o 
   2   3   2     1277.69     1321.10     11.93 o 
   3   3   2      520.36      536.17      5.01 o 
   4   3   2     3039.30     3120.96     29.48 o 
   5   3   2     3472.48     3585.93     36.24 o 
   6   3   2      172.39      190.20      3.07 o 
   7   3   2        9.51        6.28      0.84 o 
   8   3   2       20.70       24.48      1.25 o 
   9   3   2     1478.26     1441.82     15.00 o 
  10   3   2      154.76      155.04      3.73 o 
  11   3   2      337.34      350.71      7.83 o 
  12   3   2        0.83       -3.56      3.56 o 
  13   3   2       73.34       88.66      4.77 o 
  14   3   2        0.14       -3.82      3.82 o 
  15   3   2       47.40       49.19      4.34 o 
  16   3   2        0.05       -3.27      3.93 o 
  17   3   2        5.41       12.17      4.69 o 
 -17   4   2        9.12       10.00      4.65 o 
 -16   4   2       23.38       21.25      7.03 o 
 -15   4   2        1.15        2.75      2.06 o 
 -14   4   2        0.73        2.17      2.19 o 
 -13   4   2        1.35        0.46      2.20 o 
 -12   4   2      190.38      185.49      5.35 o 
 -11   4   2        2.88        1.77      1.71 o 
 -10   4   2      407.28      400.35      7.87 o 
  -9   4   2       37.08       41.20      2.36 o 
  -8   4   2       83.44       76.26      2.66 o 
  -7   4   2      968.49      990.32     12.55 o 
  -6   4   2       70.20       77.46      1.68 o 
  -5   4   2     1313.99     1530.32     16.28 o 
  -4   4   2     1931.97     2051.36     19.97 o 
  -3   4   2     1957.37     1905.16     18.51 o 
  -2   4   2     1361.93     1578.42     16.40 o 
  -1   4   2       16.69       11.05      1.38 o 
   0   4   2       57.50       53.02      1.16 o 
   1   4   2        0.62        1.53      0.43 o 
   2   4   2     1905.91     2088.51     17.72 o 
   3   4   2       14.55        2.25      0.42 o 
   4   4   2      212.71      287.76      3.76 o 
   5   4   2        6.98       12.24      0.93 o 
   6   4   2       45.19       30.86      1.39 o 
   7   4   2       10.31        7.62      1.09 o 
   8   4   2      633.42      613.39      8.36 o 
   9   4   2      156.12      166.29      3.68 o 
  10   4   2      320.87      303.98      6.70 o 
  11   4   2       70.68       72.28      6.00 o 
  12   4   2        7.26        3.02      2.02 o 
  13   4   2        0.74        1.54      2.27 o 
  14   4   2        3.04        3.06      2.79 o 
  15   4   2        0.09       -2.64      2.64 o 
  16   4   2       23.49       25.77      5.00 o 
  17   4   2        3.67        1.18      4.28 o 
 -16   5   2       19.08       15.31      3.39 o 
 -15   5   2       18.52       18.22      4.40 o 
 -14   5   2        4.00        3.58      2.17 o 
 -13   5   2        3.13        0.81      1.95 o 
 -12   5   2        0.37        4.30      1.86 o 
 -11   5   2       20.79       22.76      2.17 o 
 -10   5   2      174.24      191.01      5.03 o 
  -9   5   2        0.03        1.19      1.33 o 
  -8   5   2      148.67      166.17      3.53 o 
  -7   5   2      184.82      205.64      3.77 o 
  -6   5   2       27.74       34.36      1.69 o 
  -5   5   2     1288.15     1341.85     16.82 o 
  -4   5   2      433.03      480.58      5.74 o 
  -3   5   2      471.64      419.20      5.50 o 
  -2   5   2       23.57       37.10      1.60 o 
  -1   5   2     3355.77     3484.76     57.22 o 
   0   5   2     1275.93     1164.34     13.07 o 
   1   5   2     1932.89     2170.37     18.47 o 
   2   5   2     5636.68     6130.79     48.68 o 
   3   5   2       52.83       71.42      1.65 o 
   4   5   2     1914.63     1917.66     18.51 o 
   5   5   2      141.03      157.64      2.39 o 
   6   5   2      413.59      391.83      5.02 o 
   7   5   2      191.13      184.97      3.09 o 
   8   5   2       14.03        9.62      1.08 o 
   9   5   2       25.62       23.68      1.85 o 
  10   5   2       60.88       51.33      2.76 o 
  11   5   2       43.28       53.07      3.37 o 
  12   5   2        9.87        7.53      2.06 o 
  13   5   2        8.86        6.30      2.27 o 
  14   5   2        8.15        7.13      2.44 o 
  15   5   2        0.79       -0.25      2.83 o 
  16   5   2        4.14        3.01      3.33 o 
 -16   6   2        8.97        9.11      3.17 o 
 -15   6   2        3.35        2.58      2.51 o 
 -14   6   2       28.13       31.89      2.84 o 
 -13   6   2       47.21       48.14      3.05 o 
 -12   6   2        5.42        1.67      1.73 o 
 -11   6   2      113.08      112.57      3.82 o 
 -10   6   2       22.36       25.98      2.00 o 
  -9   6   2        0.73        1.52      1.50 o 
  -8   6   2       27.00       30.71      1.71 o 
  -7   6   2        7.70        6.83      1.34 o 
  -6   6   2      125.60      131.57      2.77 o 
  -5   6   2      658.58      628.17      7.98 o 
  -4   6   2      419.11      394.48      5.46 o 
  -3   6   2      134.82      157.64      3.22 o 
  -2   6   2      199.33      179.05      3.30 o 
  -1   6   2     1634.69     1901.04     21.12 o 
   0   6   2     2003.06     2116.08     21.47 o 
   1   6   2      838.50      847.25      9.15 o 
   2   6   2      563.28      575.56      5.72 o 
   3   6   2      123.77       79.99      1.40 o 
   4   6   2      644.47      748.74      7.06 o 
   5   6   2      472.78      415.81      5.81 o 
   6   6   2       19.33       17.42      1.38 o 
   7   6   2      181.63      168.34      3.75 o 
   8   6   2       84.39       77.51      2.75 o 
   9   6   2      197.46      166.96      4.20 o 
  10   6   2       80.79       80.81      3.51 o 
  11   6   2       31.46       29.29      2.48 o 
  12   6   2       18.43       15.16      2.29 o 
  13   6   2        0.08       -1.15      1.92 o 
  14   6   2        1.55        1.80      2.18 o 
  15   6   2        1.69        3.02      2.37 o 
  16   6   2        0.01        2.26      2.57 o 
 -16   7   2        3.52        4.18      2.30 o 
 -15   7   2       22.53       20.95      2.55 o 
 -14   7   2       25.01       25.72      2.51 o 
 -13   7   2       21.82       19.92      2.17 o 
 -12   7   2       13.92       16.18      2.12 o 
 -11   7   2        0.12       -1.52      1.52 o 
 -10   7   2        2.29       -0.50      1.96 o 
  -9   7   2        0.81       -1.46      1.59 o 
  -8   7   2       58.59       53.33      2.71 o 
  -7   7   2      310.08      275.45      8.49 o 
  -6   7   2      900.00      917.24     11.37 o 
  -5   7   2       15.47       29.84      1.74 o 
  -4   7   2     1530.92     1562.40     18.05 o 
  -3   7   2       64.65       74.18      2.30 o 
  -2   7   2     1151.24     1114.63     16.30 o 
  -1   7   2       87.74       91.11      1.54 o 
   0   7   2       71.11       63.64      1.87 o 
   1   7   2      275.63      370.29      4.08 o 
   2   7   2      292.79      237.18      2.60 o 
   3   7   2       56.98       51.04      1.13 o 
   4   7   2      133.19      112.24      1.75 o 
   5   7   2      219.81      243.47      3.50 o 
   6   7   2      444.79      407.37      5.43 o 
   7   7   2      123.47      113.13      2.89 o 
   8   7   2      109.81      107.29      3.04 o 
   9   7   2      349.42      358.50      6.53 o 
  10   7   2      294.85      284.48      6.43 o 
  11   7   2        1.86        0.71      1.78 o 
  12   7   2       45.73       43.45      2.97 o 
  13   7   2        0.04        0.29      1.97 o 
  14   7   2        5.59        7.57      2.62 o 
  15   7   2        3.93        2.07      2.65 o 
  16   7   2        0.81        1.99      3.11 o 
 -15   8   2        0.96        0.08      5.89 o 
 -14   8   2       10.71       13.54      3.01 o 
 -13   8   2        2.22        7.71      2.64 o 
 -12   8   2       23.08       23.14      2.84 o 
 -11   8   2        3.53        0.83      3.25 o 
 -10   8   2       90.40      100.80      5.30 o 
  -9   8   2       16.15       15.41      2.38 o 
  -8   8   2       47.39       50.82      2.71 o 
  -7   8   2       33.64       37.47      2.14 o 
  -6   8   2      156.45      137.01      3.94 o 
  -5   8   2      963.70      906.08     11.05 o 
  -4   8   2     2206.78     2248.64     29.31 o 
  -3   8   2       61.01       56.08      2.44 o 
  -2   8   2      121.83      107.69      2.98 o 
  -1   8   2       29.58       24.50      1.90 o 
   0   8   2      435.81      454.79      6.38 o 
   1   8   2      729.95      754.24      8.92 o 
   2   8   2       47.37       51.93      1.25 o 
   3   8   2       84.41       83.34      2.06 o 
   4   8   2       20.05       21.25      0.81 o 
   5   8   2      448.58      468.99      5.53 o 
   6   8   2      310.35      294.81      4.24 o 
   7   8   2      208.80      198.95      3.41 o 
   8   8   2      585.34      553.30      7.29 o 
   9   8   2      161.76      146.66      4.52 o 
  10   8   2      167.02      174.98      4.51 o 
  11   8   2      125.91      132.64      9.02 o 
  12   8   2        7.02        8.31      2.28 o 
  13   8   2        5.35        5.22      2.34 o 
  14   8   2        5.29        8.48      2.55 o 
  15   8   2        0.31        2.17      2.40 o 
 -15   9   2        0.36        5.61      3.76 o 
 -14   9   2       43.58       51.73      5.18 o 
 -13   9   2        5.52        9.87      2.64 o 
 -12   9   2       38.04       44.79      3.49 o 
 -11   9   2        0.27       -0.98      2.02 o 
 -10   9   2       16.23       16.57      2.33 o 
  -9   9   2        1.79        3.22      1.70 o 
  -8   9   2       42.05       45.39      2.41 o 
  -7   9   2       26.11       32.66      2.33 o 
  -6   9   2     1029.59     1022.74     15.93 o 
  -5   9   2      831.51      843.99     13.11 o 
  -4   9   2      392.04      401.32      8.88 o 
  -3   9   2      160.84      154.90      3.49 o 
  -2   9   2       24.51       17.80      1.58 o 
  -1   9   2      285.24      293.33      6.20 o 
   0   9   2       17.22       15.76      0.91 o 
   1   9   2        0.29        0.95      0.64 o 
   2   9   2      189.86      139.36      2.71 o 
   3   9   2       74.75       71.04      1.88 o 
   4   9   2       96.27       73.33      2.17 o 
   5   9   2       90.96       78.39      2.82 o 
   6   9   2        2.67       -0.78      1.27 o 
   7   9   2       91.96       87.50      3.41 o 
   8   9   2        4.02        4.67      1.91 o 
   9   9   2       77.58       65.49      2.48 o 
  10   9   2      227.83      194.77      5.67 o 
  11   9   2        1.80        2.27      1.28 o 
  12   9   2        8.89       11.51      1.60 o 
  13   9   2       38.04       39.12      4.50 o 
  14   9   2        1.07        0.27      1.81 o 
  15   9   2        2.16        3.59      3.89 o 
 -14  10   2       10.14       11.67      3.78 o 
 -13  10   2       21.08       23.53      3.17 o 
 -12  10   2      135.83      153.26      5.76 o 
 -11  10   2        9.11       11.94      2.53 o 
 -10  10   2       39.29       51.91      3.11 o 
  -9  10   2      103.11       96.63      3.59 o 
  -8  10   2      400.42      389.63      9.89 o 
  -7  10   2        9.14        7.58      1.43 o 
  -6  10   2      152.92      150.06      3.30 o 
  -5  10   2        0.08        1.95      1.12 o 
  -4  10   2       78.30       81.11      3.81 o 
  -3  10   2       98.82       95.59      3.69 o 
  -2  10   2      139.79      123.90      2.88 o 
  -1  10   2        2.88        2.87      0.75 o 
   0  10   2       71.02       78.75      1.96 o 
   1  10   2      283.56      277.68      7.69 o 
   2  10   2        0.68        0.36      0.74 o 
   3  10   2       11.89       10.48      1.17 o 
   4  10   2        7.73        2.96      1.09 o 
   5  10   2       45.23       41.21      2.13 o 
   6  10   2      310.44      314.60      6.39 o 
   7  10   2       18.69       17.65      1.92 o 
   8  10   2       67.08       61.49      3.12 o 
   9  10   2        8.57        7.76      2.24 o 
  10  10   2       91.19      103.08      4.91 o 
  11  10   2       23.87       30.75      3.89 o 
  12  10   2       89.33       94.77      6.93 o 
  13  10   2        4.96        7.51      3.58 o 
  14  10   2       73.53      102.45      6.82 o 
 -14  11   2        0.44       -4.31      4.31 o 
 -13  11   2        0.06       -1.91      5.39 o 
 -12  11   2        0.01       -2.19      2.47 o 
 -11  11   2       22.91       21.38      2.80 o 
 -10  11   2       11.93        7.87      2.18 o 
  -9  11   2        0.09        2.42      1.91 o 
  -8  11   2        0.08       -0.75      1.35 o 
  -7  11   2        0.55        1.35      1.26 o 
  -6  11   2        4.10        4.50      1.07 o 
  -5  11   2        3.17        3.71      2.04 o 
  -4  11   2       10.06       13.66      2.07 o 
  -3  11   2       58.70       56.99      3.06 o 
  -2  11   2      416.95      408.90      5.94 o 
  -1  11   2        7.29        7.32      1.03 o 
   0  11   2     1046.42     1051.21     17.23 o 
   1  11   2      551.58      542.95     12.00 o 
   2  11   2      675.99      633.07     13.75 o 
   3  11   2        0.03       -0.45      1.23 o 
   4  11   2      757.82      721.05     11.28 o 
   5  11   2       16.87       18.39      1.75 o 
   6  11   2      121.47      114.31      3.65 o 
   7  11   2       16.52       13.14      1.88 o 
   8  11   2       83.95       82.01      3.49 o 
   9  11   2        1.65        0.36      2.83 o 
  10  11   2        7.51        4.15      2.20 o 
  11  11   2        9.68       13.69      4.95 o 
  12  11   2       10.71       16.94      3.61 o 
  13  11   2        2.47        6.78      3.54 o 
  14  11   2        0.10        6.04      4.65 o 
 -13  12   2       16.09       17.65      3.75 o 
 -12  12   2       10.41        9.71      3.14 o 
 -11  12   2        4.96        0.92      2.53 o 
 -10  12   2        4.90        9.35      2.56 o 
  -9  12   2       24.94       18.72      2.33 o 
  -8  12   2       34.66       39.91      2.60 o 
  -7  12   2        0.08       -0.80      2.06 o 
  -6  12   2        9.08        9.77      2.34 o 
  -5  12   2        2.86       -1.95      1.95 o 
  -4  12   2       11.72       11.32      2.15 o 
  -3  12   2        5.57        3.21      1.80 o 
  -2  12   2        5.56        3.01      1.77 o 
  -1  12   2       85.67       71.08      2.25 o 
   0  12   2        0.00       -1.67      2.23 o 
   1  12   2      283.65      258.06      7.10 o 
   2  12   2      116.61      111.67      4.55 o 
   3  12   2       34.64       29.43      2.71 o 
   4  12   2       13.86       13.56      1.63 o 
   5  12   2       11.47       13.29      1.65 o 
   6  12   2        0.11       -0.22      1.41 o 
   7  12   2        1.38        0.24      1.54 o 
   8  12   2       41.05       46.18      3.54 o 
   9  12   2        1.46        1.88      1.99 o 
  10  12   2        0.37       -1.57      2.59 o 
  11  12   2        0.10       -0.99      3.41 o 
  12  12   2        1.31       -1.82      2.73 o 
  13  12   2        1.92        3.33      3.96 o 
 -12  13   2       15.59       13.86      6.24 o 
 -11  13   2       11.42        7.52      5.44 o 
 -10  13   2        0.42        1.51      3.32 o 
  -9  13   2        5.84       11.24      3.53 o 
  -8  13   2        0.12       -0.84      2.59 o 
  -7  13   2        2.65        0.29      2.05 o 
  -6  13   2        0.06       -1.70      1.70 o 
  -5  13   2       41.77       46.46      3.13 o 
  -4  13   2        2.22        3.31      2.21 o 
  -3  13   2      180.15      186.08      5.16 o 
  -2  13   2       75.28       74.26      2.28 o 
  -1  13   2       13.86       17.77      2.08 o 
   0  13   2      140.27      134.37      4.77 o 
   1  13   2        5.51        9.29      2.87 o 
   2  13   2      194.76      193.25      6.02 o 
   3  13   2       87.25       85.25      4.07 o 
   4  13   2       38.14       48.29      2.28 o 
   5  13   2       86.56       76.00      2.97 o 
   6  13   2      150.87      163.73      4.36 o 
   7  13   2        3.90        3.23      1.79 o 
   8  13   2       32.89       35.87      2.62 o 
   9  13   2        5.24       -0.26      1.76 o 
  10  13   2        4.69        5.73      2.30 o 
  11  13   2        0.58       -2.20      2.20 o 
  12  13   2        2.89       -1.17      2.77 o 
 -11  14   2        0.77       -2.67      5.25 o 
 -10  14   2        4.31        4.65      3.70 o 
  -9  14   2       84.84       84.67      6.23 o 
  -8  14   2       54.27       68.36      4.44 o 
  -7  14   2       41.78       39.87      3.52 o 
  -6  14   2       10.01       10.15      3.23 o 
  -5  14   2        3.74        1.57      1.89 o 
  -4  14   2       20.11       27.01      2.35 o 
  -3  14   2       34.04       35.20      4.59 o 
  -2  14   2       12.69       12.77      3.76 o 
  -1  14   2      121.04      122.55      4.46 o 
   0  14   2        2.88        2.46      1.83 o 
   1  14   2       61.18       66.69      3.84 o 
   2  14   2        2.19        3.50      2.38 o 
   3  14   2        2.55       -0.09      1.90 o 
   4  14   2        0.01       -1.80      1.88 o 
   5  14   2        2.76        6.55      1.48 o 
   6  14   2        0.03        0.81      1.35 o 
   7  14   2       28.25       26.16      2.15 o 
   8  14   2        3.12        1.41      1.68 o 
   9  14   2        2.73        3.87      1.87 o 
  10  14   2        8.11        9.87      2.63 o 
  11  14   2        8.28        8.56      2.65 o 
 -10  15   2        1.21        0.75      3.67 o 
  -9  15   2       18.76       25.21      4.45 o 
  -8  15   2        3.71        3.01      2.59 o 
  -7  15   2       83.91       89.78      4.68 o 
  -6  15   2        5.67        6.21      2.26 o 
  -5  15   2       56.86       60.15      3.43 o 
  -4  15   2        5.77        4.34      1.65 o 
  -3  15   2        0.11       -2.97      2.97 o 
  -2  15   2       23.69       26.92      4.35 o 
  -1  15   2        2.91        4.26      2.97 o 
   0  15   2       24.72       22.63      2.38 o 
   1  15   2        0.48       -1.64      1.64 o 
   2  15   2        0.44       -0.58      2.13 o 
   3  15   2       13.11       16.98      2.52 o 
   4  15   2        1.54        2.36      3.96 o 
   5  15   2        9.12        9.80      2.23 o 
   6  15   2       17.94       16.08      1.82 o 
   7  15   2        3.03        1.89      1.84 o 
   8  15   2       17.02       20.65      2.83 o 
   9  15   2        0.08        0.68      2.48 o 
  10  15   2        6.02       -0.09      3.22 o 
  -8  16   2       18.51       19.59      3.15 o 
  -7  16   2       38.03       39.13      3.63 o 
  -6  16   2       14.01       16.03      2.85 o 
  -5  16   2        9.55        9.85      1.83 o 
  -4  16   2        3.70        8.51      4.06 o 
  -3  16   2       20.73       18.41      4.55 o 
  -2  16   2       14.21       13.95      3.96 o 
  -1  16   2        0.01        1.29      2.87 o 
   0  16   2       38.36       40.08      4.75 o 
   1  16   2        1.26       -0.47      1.82 o 
   2  16   2        0.01       -1.80      1.80 o 
   3  16   2       20.70       25.97      3.32 o 
   4  16   2       30.73       33.28      3.07 o 
   5  16   2       16.59       19.99      4.75 o 
   6  16   2       14.25       14.85      4.85 o 
   7  16   2        1.58       -1.78      4.16 o 
   8  16   2       12.45       15.72      2.37 o 
  -6  17   2        3.05       -0.40      4.26 o 
  -5  17   2       10.72       14.05      4.95 o 
  -4  17   2       16.37       11.88      4.55 o 
  -3  17   2        0.17        1.98      3.76 o 
  -2  17   2       41.59       46.52      5.64 o 
  -1  17   2        6.39        8.71      3.96 o 
   0  17   2        0.69        3.96      3.56 o 
   1  17   2       14.76       17.91      4.06 o 
   2  17   2        6.95        9.21      3.51 o 
   3  17   2        4.36        3.76      3.56 o 
   4  17   2        4.11        4.26      3.76 o 
   5  17   2        1.69       -0.99      4.06 o 
   6  17   2       10.34       10.00      4.85 o 
  -3  18   2        0.99       -3.56      3.56 o 
  -2  18   2        2.83        1.78      3.56 o 
  -1  18   2       35.61       29.10      4.95 o 
   0  18   2        1.76       -2.18      3.17 o 
   3  18   2       21.17       24.94      4.65 o 
 -16   1   3        0.19        2.57      4.75 o 
 -15   1   3       41.25       47.68      5.32 o 
 -14   1   3        0.84        3.29      4.01 o 
 -13   1   3      144.81      150.35      7.67 o 
 -12   1   3       38.46       45.06      3.06 o 
 -11   1   3        0.22        0.26      1.91 o 
 -10   1   3       22.52       30.60      1.95 o 
  -9   1   3       16.60       15.49      1.49 o 
  -8   1   3      284.68      265.99      4.84 o 
  -7   1   3        0.51       -0.68      0.84 o 
  -6   1   3      158.44      172.47      4.25 o 
  -5   1   3     1806.19     1995.47     20.94 o 
  -4   1   3     5076.68     5539.11     49.64 o 
  -3   1   3     1096.23     1136.16      9.30 o 
  -2   1   3      123.41      148.11      2.19 o 
  -1   1   3     1640.06     1790.75     14.00 o 
   0   1   3      886.40     1003.62      9.25 o 
   1   1   3     5761.57     6484.76     56.96 o 
   2   1   3       72.03       81.61      3.47 o 
   3   1   3        0.88        7.15      0.73 o 
   4   1   3      181.94      194.21      2.96 o 
   5   1   3     5569.40     5895.59     59.45 o 
   6   1   3      388.04      366.89      5.06 o 
   7   1   3       72.80       66.73      2.68 o 
   8   1   3       92.13       94.46      2.38 o 
   9   1   3      437.47      436.84      6.77 o 
  10   1   3      222.88      223.52      4.98 o 
  11   1   3      104.86       95.98      3.91 o 
  12   1   3       36.07       29.26      2.61 o 
  13   1   3        9.27        6.09      2.62 o 
  14   1   3        5.41       -1.37      2.69 o 
  15   1   3        6.65        1.21      3.67 o 
  16   1   3        1.15       -3.29      3.99 o 
  17   1   3        1.38        1.03      4.29 o 
 -17   2   3        0.47       -0.30      6.14 o 
 -16   2   3        4.67        9.90      5.54 o 
 -15   2   3        2.34        6.05      3.71 o 
 -14   2   3        0.01        3.02      3.28 o 
 -13   2   3       16.30       14.87      2.54 o 
 -12   2   3       11.33       15.79      2.34 o 
 -11   2   3        2.32        0.91      1.82 o 
 -10   2   3       26.63       22.30      1.92 o 
  -9   2   3      897.16      838.55     10.97 o 
  -8   2   3      325.04      295.07      4.59 o 
  -7   2   3     1324.25     1256.18     14.01 o 
  -6   2   3      843.86      914.68     12.06 o 
  -5   2   3     1821.15     1828.47     21.33 o 
  -4   2   3      320.61      290.38      5.58 o 
  -3   2   3     2901.95     3001.09     24.30 o 
  -2   2   3      108.78      113.57      2.53 o 
  -1   2   3     2440.37     2617.35     21.16 o 
   0   2   3      941.04      987.59      8.73 o 
   1   2   3     2430.89     2834.36     25.27 o 
   2   2   3       99.89       96.95      1.58 o 
   3   2   3       59.95       68.18      1.63 o 
   4   2   3     1328.91     1385.57     12.41 o 
   5   2   3     2085.99     2356.79     22.93 o 
   6   2   3        6.26       13.43      1.02 o 
   7   2   3       62.86       52.73      2.38 o 
   8   2   3       12.44       14.10      1.29 o 
   9   2   3      534.82      532.06      8.43 o 
  10   2   3       80.22       66.14      2.82 o 
  11   2   3        0.66       -0.91      1.79 o 
  12   2   3       87.15       92.99      5.17 o 
  13   2   3       93.49       96.52      4.95 o 
  14   2   3        4.01        6.23      3.03 o 
  15   2   3       25.12       26.00      4.90 o 
  16   2   3        8.10       13.91      4.82 o 
  17   2   3        3.87        8.64      4.82 o 
 -17   3   3        0.07       -1.19      5.84 o 
 -16   3   3        2.88        5.44      5.34 o 
 -15   3   3        0.08       -1.70      3.15 o 
 -14   3   3        0.00        2.36      2.26 o 
 -13   3   3       19.46       14.72      2.43 o 
 -12   3   3        3.89        3.03      1.95 o 
 -11   3   3        6.29        2.97      1.86 o 
 -10   3   3      239.89      240.94      5.85 o 
  -9   3   3        5.18        1.27      1.59 o 
  -8   3   3      341.44      352.87      5.19 o 
  -7   3   3        3.83        0.68      0.93 o 
  -6   3   3        0.43        4.08      1.13 o 
  -5   3   3      911.86      852.00      9.83 o 
  -4   3   3      301.79      297.75      3.75 o 
  -3   3   3     2174.44     2493.57     21.45 o 
  -2   3   3      292.19      303.54      2.85 o 
  -1   3   3     5216.88     5669.16     47.55 o 
   0   3   3       42.57       69.02      1.51 o 
   1   3   3     1018.35     1088.41     10.08 o 
   2   3   3      371.22      381.62      4.25 o 
   3   3   3        4.01       11.84      0.68 o 
   4   3   3        1.09        0.99      0.57 o 
   5   3   3        0.00        0.04      0.66 o 
   6   3   3       44.62       54.97      1.70 o 
   7   3   3       44.70       48.78      1.98 o 
   8   3   3       68.56       64.42      2.08 o 
   9   3   3       58.29       51.68      2.03 o 
  10   3   3      164.20      146.00      4.04 o 
  11   3   3        1.11       -1.76      1.76 o 
  12   3   3        9.18        7.29      2.61 o 
  13   3   3        2.02       -1.65      2.53 o 
  14   3   3       18.26       16.18      3.23 o 
  15   3   3        0.74        5.87      3.16 o 
  16   3   3        7.71       15.17      4.73 o 
  17   3   3        0.48        2.01      5.99 o 
 -17   4   3       23.86       31.57      7.32 o 
 -16   4   3        3.96       10.00      6.14 o 
 -15   4   3       12.05       15.20      3.16 o 
 -14   4   3       10.57       11.75      2.48 o 
 -13   4   3      164.19      166.06      5.40 o 
 -12   4   3       27.27       26.77      2.57 o 
 -11   4   3       84.91       87.71      3.66 o 
 -10   4   3       24.27       18.16      2.07 o 
  -9   4   3      245.42      282.43      6.05 o 
  -8   4   3       15.35       16.83      2.02 o 
  -7   4   3      117.30      105.80      3.10 o 
  -6   4   3      104.63      102.10      3.41 o 
  -5   4   3       78.21       66.80      1.62 o 
  -4   4   3     3200.04     3423.38     35.11 o 
  -3   4   3      690.30      704.65      7.48 o 
  -2   4   3      438.52      411.02      4.64 o 
  -1   4   3     3691.73     3980.92     37.67 o 
   0   4   3      391.31      379.23      4.13 o 
   1   4   3     1157.92     1282.90     12.59 o 
   2   4   3       42.11       31.33      0.94 o 
   3   4   3       19.27       22.84      0.85 o 
   4   4   3       69.00       60.14      1.45 o 
   5   4   3       68.18       62.67      1.73 o 
   6   4   3      186.69      192.36      3.16 o 
   7   4   3      650.44      601.78      7.44 o 
   8   4   3        4.51        7.86      1.16 o 
   9   4   3      381.49      383.34      6.22 o 
  10   4   3       39.55       39.02      2.96 o 
  11   4   3       97.01       85.97      4.13 o 
  12   4   3        0.20        0.85      2.00 o 
  13   4   3       49.77       54.15      4.07 o 
  14   4   3       31.37       39.72      6.85 o 
  15   4   3        2.06        0.51      3.28 o 
  16   4   3        5.17        3.97      4.15 o 
 -16   5   3        2.75        1.37      8.31 o 
 -15   5   3       13.68       18.03      3.07 o 
 -14   5   3        8.21       10.82      2.47 o 
 -13   5   3       91.54       91.01      4.27 o 
 -12   5   3      111.42      106.78      4.18 o 
 -11   5   3       41.54       50.75      2.86 o 
 -10   5   3       59.75       59.37      2.86 o 
  -9   5   3       16.58       17.91      1.84 o 
  -8   5   3      433.40      430.81      7.08 o 
  -7   5   3        2.42        2.64      1.07 o 
  -6   5   3        8.57       10.57      1.13 o 
  -5   5   3        0.87        5.40      0.84 o 
  -4   5   3       11.50       14.03      0.87 o 
  -3   5   3        3.75        5.80      1.08 o 
  -2   5   3      226.45      238.03      3.15 o 
  -1   5   3     2469.42     2626.36     26.67 o 
   0   5   3       14.12       26.41      1.78 o 
   1   5   3      810.95      753.68      7.66 o 
   2   5   3       25.44       26.28      0.98 o 
   3   5   3      523.08      474.79      5.32 o 
   4   5   3      495.24      526.89      5.99 o 
   5   5   3     1501.92     1479.89     15.72 o 
   6   5   3        6.01        4.56      0.88 o 
   7   5   3      560.06      516.89      8.94 o 
   8   5   3       27.36       23.67      1.57 o 
   9   5   3       36.25       36.49      2.16 o 
  10   5   3        3.19        5.11      1.89 o 
  11   5   3        0.40       -1.50      1.68 o 
  12   5   3        2.62        0.68      1.93 o 
  13   5   3       25.46       29.17      2.91 o 
  14   5   3       27.71       36.12      5.09 o 
  15   5   3        0.62       -1.92      2.93 o 
  16   5   3       14.54       21.02      4.04 o 
 -16   6   3       34.10       39.11      4.26 o 
 -15   6   3        0.96       -0.23      2.46 o 
 -14   6   3        0.04        0.19      2.17 o 
 -13   6   3        0.88        0.58      1.84 o 
 -12   6   3       40.82       36.33      3.49 o 
 -11   6   3       18.83       22.22      3.94 o 
 -10   6   3       16.92       14.91      1.78 o 
  -9   6   3        8.05        9.54      1.45 o 
  -8   6   3      198.48      225.46      5.37 o 
  -7   6   3       22.61       25.82      1.79 o 
  -6   6   3       34.80       35.50      1.65 o 
  -5   6   3       91.55       94.00      2.19 o 
  -4   6   3      565.47      541.10      6.95 o 
  -3   6   3      150.90      114.52      2.45 o 
  -2   6   3      258.15      215.07      2.94 o 
  -1   6   3     2575.01     2627.58     26.74 o 
   0   6   3      543.78      506.90      6.31 o 
   1   6   3     1379.99     1462.12     13.49 o 
   2   6   3     2662.43     2875.17     29.40 o 
   3   6   3     1190.48     1189.51     11.19 o 
   4   6   3      293.77      261.88      4.19 o 
   5   6   3       33.25       36.02      1.25 o 
   6   6   3     1140.48     1162.09     13.64 o 
   7   6   3      148.86      154.12      3.68 o 
   8   6   3      224.56      200.31      4.50 o 
   9   6   3        0.27        0.66      1.38 o 
  10   6   3       48.59       52.23      2.84 o 
  11   6   3        3.53        4.75      1.95 o 
  12   6   3        0.13        1.66      1.93 o 
  13   6   3        0.08       -1.95      1.95 o 
  14   6   3       15.06       17.63      2.78 o 
  15   6   3        3.31        2.59      2.97 o 
  16   6   3        0.31        3.33      4.02 o 
 -16   7   3        1.43       -0.40      3.19 o 
 -15   7   3        2.75        5.45      3.85 o 
 -14   7   3        0.68       -0.17      3.03 o 
 -13   7   3        0.06       -2.82      2.82 o 
 -12   7   3        0.01       -2.77      2.77 o 
 -11   7   3       52.06       49.49      3.50 o 
 -10   7   3        0.25       -1.88      1.88 o 
  -9   7   3       34.67       38.21      3.60 o 
  -8   7   3        2.24        3.69      1.66 o 
  -7   7   3     1297.22     1305.60     17.69 o 
  -6   7   3      168.34      175.14      3.94 o 
  -5   7   3      318.41      318.78      4.73 o 
  -4   7   3       42.76       37.14      1.59 o 
  -3   7   3      846.61      864.09     10.55 o 
  -2   7   3       46.03       41.87      1.56 o 
  -1   7   3     1135.66     1043.63     12.10 o 
   0   7   3      561.77      624.40      7.02 o 
   1   7   3      439.35      408.15      4.26 o 
   2   7   3       33.14       43.45      1.06 o 
   3   7   3      158.64      171.02      2.40 o 
   4   7   3      876.00      946.64     10.39 o 
   5   7   3        6.91        9.05      0.89 o 
   6   7   3      293.54      276.69      5.03 o 
   7   7   3      677.85      672.02      9.96 o 
   8   7   3      103.12      100.01      3.18 o 
   9   7   3      184.42      182.64      4.51 o 
  10   7   3       58.92       62.71      3.07 o 
  11   7   3       11.61       13.53      3.42 o 
  12   7   3       26.23       31.11      3.18 o 
  13   7   3       18.91       18.11      2.92 o 
  14   7   3        6.21        1.71      2.61 o 
  15   7   3        1.10        1.25      2.93 o 
 -15   8   3        9.09        7.94      4.07 o 
 -14   8   3        3.55        6.57      3.59 o 
 -13   8   3       11.61       13.57      2.88 o 
 -12   8   3        0.01        0.47      2.78 o 
 -11   8   3       43.06       47.81      4.65 o 
 -10   8   3        4.04        5.05      2.63 o 
  -9   8   3       10.15        7.80      3.46 o 
  -8   8   3       66.59       73.08      4.14 o 
  -7   8   3      259.83      279.47      5.53 o 
  -6   8   3       63.72       61.69      2.66 o 
  -5   8   3     1728.20     1632.71     18.93 o 
  -4   8   3        0.35        0.11      0.84 o 
  -3   8   3       14.88       10.40      1.41 o 
  -2   8   3      936.82      894.11     13.74 o 
  -1   8   3      450.07      431.84      5.18 o 
   0   8   3     1186.25     1122.32     11.94 o 
   1   8   3       93.23       89.30      2.80 o 
   2   8   3      612.36      572.67      6.25 o 
   3   8   3        7.28        6.61      0.69 o 
   4   8   3      720.30      681.57      7.14 o 
   5   8   3      203.10      202.64      3.32 o 
   6   8   3      566.05      544.27      6.98 o 
   7   8   3      162.56      146.93      3.06 o 
   8   8   3        0.88        0.16      1.07 o 
   9   8   3      100.97       86.56      3.24 o 
  10   8   3      127.04      122.80      4.35 o 
  11   8   3        4.85       -0.97      2.05 o 
  12   8   3        0.31        2.29      2.20 o 
  13   8   3        8.84        9.35      2.67 o 
  14   8   3       44.32       51.59      4.05 o 
  15   8   3        2.87        4.75      2.78 o 
 -15   9   3        2.80        0.60      3.73 o 
 -14   9   3        8.58        0.77      3.66 o 
 -13   9   3        6.87       16.11      2.87 o 
 -12   9   3       51.29       46.27      3.55 o 
 -11   9   3        0.22        0.37      2.49 o 
 -10   9   3      133.59      130.08      6.13 o 
  -9   9   3       24.45       26.41      3.19 o 
  -8   9   3      216.95      210.26      6.13 o 
  -7   9   3      227.77      208.74      5.31 o 
  -6   9   3     1259.06     1249.05     19.00 o 
  -5   9   3       58.70       62.08      4.09 o 
  -4   9   3      334.32      334.27      6.65 o 
  -3   9   3      185.12      168.68      5.61 o 
  -2   9   3     1032.69     1061.40     17.88 o 
  -1   9   3       57.14       57.84      1.64 o 
   0   9   3      805.61      847.84     12.05 o 
   1   9   3       25.97       40.78      1.43 o 
   2   9   3       78.69       77.68      1.56 o 
   3   9   3       84.85       75.88      1.74 o 
   4   9   3      116.60      104.85      2.27 o 
   5   9   3        3.35        3.13      0.90 o 
   6   9   3      168.14      161.66      3.18 o 
   7   9   3        5.36        5.31      1.13 o 
   8   9   3      123.38      113.87      2.96 o 
   9   9   3      317.97      298.60      6.26 o 
  10   9   3       17.88       20.77      3.23 o 
  11   9   3        1.85        5.98      1.67 o 
  12   9   3      122.92      126.42      6.71 o 
  13   9   3       23.86       26.55      2.94 o 
  14   9   3        8.87        9.94      2.63 o 
  15   9   3        4.85        5.37      5.87 o 
 -14  10   3       50.54       54.56      5.32 o 
 -13  10   3        0.05        2.80      2.45 o 
 -12  10   3        6.96        6.45      2.41 o 
 -11  10   3        2.63        2.36      2.17 o 
 -10  10   3       63.16       64.98      3.91 o 
  -9  10   3        1.23        4.17      2.45 o 
  -8  10   3       14.60       15.23      3.99 o 
  -7  10   3       47.43       47.31      2.68 o 
  -6  10   3       33.43       28.26      2.94 o 
  -5  10   3        9.93       11.34      3.26 o 
  -4  10   3      329.41      320.95      7.83 o 
  -3  10   3      276.58      268.43      9.79 o 
  -2  10   3      199.75      203.03      5.47 o 
  -1  10   3       81.80       88.00      2.53 o 
   0  10   3      277.83      246.92      4.09 o 
   1  10   3        0.06        0.86      0.89 o 
   2  10   3        0.79        0.87      0.82 o 
   3  10   3        0.87        0.36      0.60 o 
   4  10   3        7.86        9.09      1.31 o 
   5  10   3       26.81       27.25      1.84 o 
   6  10   3        0.36        0.00      1.33 o 
   7  10   3        0.03        0.07      1.47 o 
   8  10   3       38.67       31.16      2.50 o 
   9  10   3        5.22        5.50      2.22 o 
  10  10   3       26.48       31.13      5.42 o 
  11  10   3        6.93        1.40      2.87 o 
  12  10   3       19.59       21.94      3.92 o 
  13  10   3       13.86       19.60      4.23 o 
  14  10   3        0.00       -0.52      3.75 o 
 -13  11   3        0.00        0.40      4.50 o 
 -12  11   3       93.55       94.87      4.63 o 
 -11  11   3        1.75        0.91      2.07 o 
 -10  11   3      107.33      114.48      4.40 o 
  -9  11   3        0.17       -1.53      1.53 o 
  -8  11   3      246.00      249.55      5.47 o 
  -7  11   3        3.79        2.05      1.21 o 
  -6  11   3      315.42      317.76      6.50 o 
  -5  11   3       15.69       15.28      2.57 o 
  -4  11   3      149.31      148.72      5.18 o 
  -3  11   3       19.74       16.15      2.21 o 
  -2  11   3       72.70       65.96      2.89 o 
  -1  11   3      315.09      317.75      6.98 o 
   0  11   3       63.12       53.49      3.77 o 
   1  11   3        3.27        2.07      1.05 o 
   2  11   3      579.11      507.21     18.85 o 
   3  11   3        1.72        2.39      1.04 o 
   4  11   3        1.15       -0.42      1.30 o 
   5  11   3       17.23       20.59      1.86 o 
   6  11   3       47.17       41.13      2.38 o 
   7  11   3       54.59       57.11      2.94 o 
   8  11   3        2.50        2.64      1.73 o 
   9  11   3        0.77       -1.95      1.95 o 
  10  11   3       24.42       22.53      2.93 o 
  11  11   3       26.87       28.04      3.88 o 
  12  11   3       28.19       29.54      4.16 o 
  13  11   3        8.37       17.32      6.53 o 
 -13  12   3        2.10       -4.65      4.65 o 
 -12  12   3       51.98       58.89      8.71 o 
 -11  12   3       15.17       21.49      3.44 o 
 -10  12   3       10.04       13.78      3.32 o 
  -9  12   3       17.12       19.83      2.42 o 
  -8  12   3        8.23       11.53      1.98 o 
  -7  12   3        4.39        3.02      1.41 o 
  -6  12   3      120.37      126.13      5.31 o 
  -5  12   3       60.37       60.74      5.68 o 
  -4  12   3       10.35        8.09      2.06 o 
  -3  12   3       46.35       36.33      2.72 o 
  -2  12   3      542.56      545.36      8.87 o 
  -1  12   3       48.94       57.28      2.98 o 
   0  12   3      792.14      780.00     11.69 o 
   1  12   3       16.09       13.28      2.31 o 
   2  12   3      505.05      434.85     10.53 o 
   3  12   3       42.79       39.72      3.01 o 
   4  12   3       92.91       99.11      2.95 o 
   5  12   3        3.32        0.32      1.32 o 
   6  12   3      253.46      227.34      5.39 o 
   7  12   3       85.04       85.71      3.57 o 
   8  12   3       56.16       56.06      3.01 o 
   9  12   3       22.92       22.76      2.46 o 
  10  12   3       20.06       18.20      2.90 o 
  11  12   3       13.38       12.75      2.89 o 
  12  12   3        1.17        4.22      3.16 o 
  13  12   3        2.24       -1.09      4.16 o 
 -12  13   3        0.21       -0.49      5.05 o 
 -11  13   3        4.12        7.92      5.84 o 
 -10  13   3        0.37        4.26      5.15 o 
  -9  13   3       19.06       25.75      4.21 o 
  -8  13   3        7.44        7.88      3.09 o 
  -7  13   3        2.24       -1.00      2.13 o 
  -6  13   3       10.54       15.78      2.57 o 
  -5  13   3       15.85       15.09      3.00 o 
  -4  13   3       18.17       20.58      2.42 o 
  -3  13   3        6.94        2.10      1.75 o 
  -2  13   3        0.68       -0.19      1.01 o 
  -1  13   3       22.21       28.32      1.62 o 
   0  13   3        5.46        6.78      1.97 o 
   1  13   3       21.38       19.13      2.40 o 
   2  13   3        0.50       -1.62      1.88 o 
   3  13   3        0.88       -1.49      1.78 o 
   4  13   3        0.32       -1.18      1.81 o 
   5  13   3       20.18       20.79      1.81 o 
   6  13   3       30.67       32.01      2.20 o 
   7  13   3       63.31       65.79      3.09 o 
   8  13   3        9.57       12.97      2.03 o 
   9  13   3        0.65       -1.28      1.67 o 
  10  13   3        2.71        0.39      2.21 o 
  11  13   3        0.94        0.12      2.36 o 
  12  13   3        6.45        6.85      4.65 o 
 -11  14   3        0.07        2.18      5.54 o 
 -10  14   3        7.53       14.35      5.74 o 
  -9  14   3        3.14        4.65      3.53 o 
  -8  14   3        0.00        2.83      3.11 o 
  -7  14   3       40.71       35.37      3.56 o 
  -6  14   3       16.89       17.38      2.83 o 
  -5  14   3       34.47       42.35      3.25 o 
  -4  14   3       11.70       13.52      2.23 o 
  -3  14   3        1.81        2.69      1.61 o 
  -2  14   3       27.75       27.69      1.95 o 
  -1  14   3        6.27        3.96      2.52 o 
   0  14   3      139.70      144.00      5.21 o 
   1  14   3        5.96        3.24      1.97 o 
   2  14   3      197.37      198.54      6.50 o 
   3  14   3       69.13       71.24      4.13 o 
   4  14   3      178.43      173.49      6.28 o 
   5  14   3       30.13       26.67      2.97 o 
   6  14   3       87.94      103.37      3.37 o 
   7  14   3       31.39       29.14      2.28 o 
   8  14   3        9.17        7.22      1.89 o 
   9  14   3        0.03       -2.81      2.81 o 
  10  14   3        0.24       -1.18      2.18 o 
  11  14   3        5.17        8.10      2.67 o 
  -9  15   3        9.92        8.96      8.26 o 
  -8  15   3       41.50       47.26      5.00 o 
  -7  15   3        0.01        2.24      2.44 o 
  -6  15   3       29.14       27.97      3.09 o 
  -5  15   3        2.85        3.77      2.15 o 
  -4  15   3      120.90      116.55      4.82 o 
  -3  15   3        4.65        6.58      1.56 o 
  -2  15   3       59.94       73.73      6.63 o 
  -1  15   3        5.40        4.06      3.27 o 
   0  15   3       11.54        4.44      1.88 o 
   1  15   3        3.52        2.03      3.41 o 
   2  15   3        3.47        2.10      3.27 o 
   3  15   3       19.03       17.14      3.07 o 
   4  15   3        0.10       -1.59      1.94 o 
   5  15   3        0.11       -0.56      1.95 o 
   6  15   3        2.02        0.77      2.03 o 
   7  15   3        4.89        5.72      1.99 o 
   8  15   3        6.89        4.67      1.81 o 
   9  15   3        0.16       -0.52      1.80 o 
  -8  16   3        7.40        9.24      3.06 o 
  -7  16   3       16.09       26.58      3.30 o 
  -6  16   3        3.46        3.32      2.37 o 
  -5  16   3        1.85        0.92      1.91 o 
  -4  16   3        1.61       -0.93      1.90 o 
  -3  16   3        0.80       -2.97      3.46 o 
  -2  16   3       19.65       21.67      4.65 o 
  -1  16   3       10.05        8.02      3.76 o 
   0  16   3       13.94       15.74      3.76 o 
   1  16   3        6.73        5.68      2.13 o 
   2  16   3       12.82        9.94      2.34 o 
   3  16   3       19.72       23.12      2.86 o 
   4  16   3        2.36        1.70      2.20 o 
   5  16   3        4.65        6.98      2.45 o 
   6  16   3       36.37       30.88      5.54 o 
   7  16   3        3.48        1.58      4.35 o 
   8  16   3        0.17       -0.55      2.69 o 
  -6  17   3        0.71        1.05      2.21 o 
  -5  17   3        0.16       -0.69      3.96 o 
  -4  17   3        0.12        2.38      4.26 o 
  -3  17   3       17.55       20.78      5.05 o 
  -2  17   3        1.78        1.48      3.96 o 
  -1  17   3        9.88       22.96      4.65 o 
   0  17   3        5.91        0.49      3.76 o 
   1  17   3       70.06       84.82      6.93 o 
   2  17   3       52.87       59.18      9.40 o 
   3  17   3        8.45       11.54      2.62 o 
   4  17   3       18.74       25.04      4.75 o 
   5  17   3        8.47       10.69      4.55 o 
   6  17   3        2.41        3.66      4.45 o 
  -2  18   3        5.92        7.52      4.26 o 
  -1  18   3        4.10        4.16      3.76 o 
   0  18   3        4.74        7.13      3.76 o 
   1  18   3        0.39        2.18      3.46 o 
 -15   0   4       49.37       59.78      8.41 o 
 -14   0   4        0.20       -0.20      4.65 o 
 -13   0   4      161.22      154.49     10.99 o 
 -12   0   4       88.40       73.53      7.32 o 
 -11   0   4      221.50      202.68      6.43 o 
 -10   0   4      836.94      778.39     24.75 o 
  -9   0   4      823.15      800.44     19.88 o 
  -8   0   4      361.53      306.00      7.17 o 
  -7   0   4       43.82       35.07      2.92 o 
  -6   0   4        0.15        0.97      1.32 o 
  -5   0   4       59.01       64.26      2.39 o 
  -4   0   4      949.06      817.44     12.25 o 
  -3   0   4       21.15       39.70      1.51 o 
  -2   0   4      615.89      510.76      7.95 o 
  -1   0   4     1008.31     1112.25     14.05 o 
   0   0   4    10611.25    10855.29    116.61 o 
   1   0   4     1939.89     1999.29     24.49 o 
   2   0   4    12663.38    13110.00    154.67 o 
   3   0   4     2569.89     2771.02     66.84 o 
   4   0   4     9529.66    10072.40    152.72 o 
   5   0   4     6834.72     7177.75    109.70 o 
   6   0   4    13257.25    13938.58    184.78 o 
   7   0   4      328.94      387.58      7.53 o 
   8   0   4     1742.81     1771.78     30.57 o 
   9   0   4      680.04      663.64     21.77 o 
  10   0   4        8.87        1.23      2.66 o 
  11   0   4      116.73      133.26     13.06 o 
  12   0   4       22.74       15.31      3.31 o 
  13   0   4       15.85       14.48      4.26 o 
  14   0   4        1.03       -3.36      4.45 o 
  15   0   4        0.87       -3.96      4.85 o 
  16   0   4        3.04       -1.78      5.25 o 
  17   0   4        3.48       -5.64      5.64 o 
 -16   1   4        0.07        4.45      5.34 o 
 -15   1   4        2.36        2.27      3.71 o 
 -14   1   4       14.59       14.77      3.92 o 
 -13   1   4       27.14       22.42      4.09 o 
 -12   1   4       27.66       28.73      2.68 o 
 -11   1   4      380.57      359.03      9.10 o 
 -10   1   4      228.79      217.12      4.50 o 
  -9   1   4      526.04      522.59      7.69 o 
  -8   1   4      372.53      378.76      5.88 o 
  -7   1   4      602.90      651.24      8.17 o 
  -6   1   4       19.73       24.23      1.34 o 
  -5   1   4     1165.59     1283.30     13.17 o 
  -4   1   4        0.57        2.80      0.68 o 
  -3   1   4       64.81      115.37      1.91 o 
  -2   1   4       13.58        5.91      0.54 o 
  -1   1   4       99.56       75.11      1.21 o 
   0   1   4     2460.30     2672.63     22.72 o 
   1   1   4     2523.26     2665.98     23.82 o 
   2   1   4     1075.65     1154.34     11.60 o 
   3   1   4     2144.76     2465.69     22.50 o 
   4   1   4     1557.88     1615.55     15.26 o 
   5   1   4     3187.33     3436.88     31.31 o 
   6   1   4       90.77       80.01      2.29 o 
   7   1   4        0.01        1.24      0.79 o 
   8   1   4        0.55        1.12      1.22 o 
   9   1   4       92.93      106.22      3.42 o 
  10   1   4      252.04      245.61      5.87 o 
  11   1   4        0.01       -0.19      2.30 o 
  12   1   4       36.40       34.43      2.83 o 
  13   1   4        5.12       -0.55      2.38 o 
  14   1   4       42.29       41.52      3.93 o 
  15   1   4        3.35       -0.17      3.49 o 
  16   1   4       12.15       16.15      6.09 o 
  17   1   4        1.44        0.08      4.45 o 
 -16   2   4        0.35        3.17      5.34 o 
 -15   2   4        9.80       11.73      4.13 o 
 -14   2   4        3.64        4.73      3.39 o 
 -13   2   4       11.39       11.78      2.46 o 
 -12   2   4       34.96       33.64      4.26 o 
 -11   2   4       48.84       38.24      2.78 o 
 -10   2   4      358.61      332.94     10.67 o 
  -9   2   4       17.61       16.30      1.65 o 
  -8   2   4       51.82       36.59      1.86 o 
  -7   2   4       49.42       52.26      1.86 o 
  -6   2   4     1640.41     1783.69     19.20 o 
  -5   2   4     3698.32     4047.44     36.85 o 
  -4   2   4       80.02       90.18      2.41 o 
  -3   2   4     2865.83     3129.56     30.12 o 
  -2   2   4     6491.53     7042.80     62.15 o 
  -1   2   4       41.28       46.33      1.08 o 
   0   2   4      909.42      997.75      9.44 o 
   1   2   4      447.69      492.36      5.09 o 
   2   2   4     3589.75     3767.16     33.61 o 
   3   2   4      983.67      999.89     10.28 o 
   4   2   4      122.79      143.91      2.43 o 
   5   2   4      250.42      275.31      3.81 o 
   6   2   4        2.60        0.56      0.76 o 
   7   2   4      107.73      117.00      2.50 o 
   8   2   4      678.76      673.06      8.53 o 
   9   2   4      175.25      182.77      3.93 o 
  10   2   4      124.11      128.97      3.53 o 
  11   2   4      108.42       95.09      3.97 o 
  12   2   4       41.64       48.47      4.80 o 
  13   2   4        2.77       -0.68      2.56 o 
  14   2   4       81.10       83.25      5.10 o 
  15   2   4       10.40       11.50      4.44 o 
  16   2   4        0.46        3.19      3.99 o 
 -16   3   4        7.87        3.76      5.54 o 
 -15   3   4        6.50        5.34      3.85 o 
 -14   3   4       10.07       12.60      2.87 o 
 -13   3   4       17.83       22.24      2.64 o 
 -12   3   4       43.30       39.55      2.99 o 
 -11   3   4      199.66      185.64      5.30 o 
 -10   3   4      455.34      447.73      8.71 o 
  -9   3   4      302.88      281.33      6.24 o 
  -8   3   4      357.17      382.77      5.92 o 
  -7   3   4      452.59      446.94      7.91 o 
  -6   3   4     5599.45     5748.63     54.94 o 
  -5   3   4     2918.30     2868.03     42.24 o 
  -4   3   4       87.96       55.41      2.86 o 
  -3   3   4     4077.29     4615.41     43.95 o 
  -2   3   4     2851.73     2846.14     24.56 o 
  -1   3   4     4482.52     4996.62     40.31 o 
   0   3   4      436.87      434.51      4.33 o 
   1   3   4       94.10       88.45      1.53 o 
   2   3   4       51.00       77.17      1.47 o 
   3   3   4      124.58      157.77      2.39 o 
   4   3   4       53.74       40.67      1.36 o 
   5   3   4       17.27       19.73      1.29 o 
   6   3   4       58.32       52.79      1.76 o 
   7   3   4       16.26       14.63      1.52 o 
   8   3   4      212.84      206.40      3.79 o 
   9   3   4      144.60      138.75      4.37 o 
  10   3   4        0.58       -0.01      1.53 o 
  11   3   4       50.99       49.25      3.52 o 
  12   3   4      280.86      290.89      9.36 o 
  13   3   4       17.38       17.08      3.23 o 
  14   3   4       25.36       33.05      3.93 o 
  15   3   4        0.25       -0.91      3.01 o 
  16   3   4       32.13       43.00      5.81 o 
 -16   4   4        5.52        8.53      3.62 o 
 -15   4   4       49.37       55.74      4.39 o 
 -14   4   4        0.55        1.37      2.11 o 
 -13   4   4       36.46       38.82      3.07 o 
 -12   4   4        0.02        2.34      1.96 o 
 -11   4   4       32.00       32.40      2.65 o 
 -10   4   4       95.25       70.85      3.21 o 
  -9   4   4      199.93      174.11      4.59 o 
  -8   4   4      221.61      213.46      4.89 o 
  -7   4   4       52.83       45.01      1.80 o 
  -6   4   4        0.06        1.33      0.70 o 
  -5   4   4        8.76       13.17      1.08 o 
  -4   4   4     2039.19     2188.16     21.64 o 
  -3   4   4      330.53      403.24      5.14 o 
  -2   4   4     3467.92     3867.02     32.87 o 
  -1   4   4      738.86      858.11      7.86 o 
   0   4   4     1344.31     1269.32     12.60 o 
   1   4   4      150.52      215.28      2.85 o 
   2   4   4     1658.75     1664.28     16.35 o 
   3   4   4       83.35       80.73      1.65 o 
   4   4   4       72.73       70.92      1.61 o 
   5   4   4      403.39      411.60      5.37 o 
   6   4   4      658.75      628.56      7.67 o 
   7   4   4       52.57       45.75      1.89 o 
   8   4   4        1.35        0.85      1.09 o 
   9   4   4      167.25      160.49      3.86 o 
  10   4   4       15.00        9.75      1.99 o 
  11   4   4      165.87      160.97      5.08 o 
  12   4   4       25.44       27.23      3.66 o 
  13   4   4      117.69      121.57     11.02 o 
  14   4   4        0.59        0.45      5.01 o 
  15   4   4        0.04       -4.14      4.20 o 
  16   4   4        2.07        3.94      4.16 o 
 -16   5   4        6.27        6.43      4.16 o 
 -15   5   4       22.59       25.14      4.95 o 
 -14   5   4        9.23        9.37      2.41 o 
 -13   5   4       67.97       62.56      3.58 o 
 -12   5   4        8.21       11.45      2.17 o 
 -11   5   4       10.95        8.50      1.99 o 
 -10   5   4        8.35        6.43      1.76 o 
  -9   5   4       14.01       14.94      1.76 o 
  -8   5   4       12.44       15.85      2.29 o 
  -7   5   4      216.27      206.83      6.02 o 
  -6   5   4        9.90        9.23      1.57 o 
  -5   5   4       54.76       53.93      1.70 o 
  -4   5   4      465.44      486.24      7.17 o 
  -3   5   4     1473.81     1637.13     17.46 o 
  -2   5   4      240.93      237.56      3.33 o 
  -1   5   4      718.77      721.85      7.55 o 
   0   5   4     1109.00     1085.26     10.92 o 
   1   5   4     1569.99     1792.11     17.49 o 
   2   5   4      554.95      526.75      6.13 o 
   3   5   4      412.38      340.05      4.21 o 
   4   5   4     1689.36     1783.57     16.52 o 
   5   5   4     1581.88     1571.53     16.88 o 
   6   5   4       65.70       53.85      1.85 o 
   7   5   4      395.52      389.26      5.46 o 
   8   5   4       21.76       26.18      1.70 o 
   9   5   4      135.75      126.28      3.81 o 
  10   5   4        0.63        0.21      1.74 o 
  11   5   4        1.23        2.29      1.91 o 
  12   5   4        9.65       15.43      3.11 o 
  13   5   4       10.38       13.96      3.06 o 
  14   5   4        7.32        7.89      3.31 o 
  15   5   4        0.56       -1.17      2.93 o 
  16   5   4        4.81        6.57      4.61 o 
 -16   6   4        2.38        0.79      3.46 o 
 -15   6   4        8.55       12.37      3.17 o 
 -14   6   4        0.13        2.35      2.24 o 
 -13   6   4      113.85      108.23      6.20 o 
 -12   6   4        1.02        2.37      1.77 o 
 -11   6   4      175.02      169.64      4.77 o 
 -10   6   4        0.33       -1.87      1.99 o 
  -9   6   4        5.37        0.97      1.86 o 
  -8   6   4       26.20       19.50      2.03 o 
  -7   6   4        2.40       -0.06      1.33 o 
  -6   6   4       24.49       24.34      3.09 o 
  -5   6   4       23.20       37.21      1.48 o 
  -4   6   4       23.36       27.42      1.22 o 
  -3   6   4      564.83      537.31      6.31 o 
  -2   6   4       81.37       63.76      1.57 o 
  -1   6   4       55.10       57.18      1.87 o 
   0   6   4       15.62       12.11      0.71 o 
   1   6   4      240.44      205.83      2.79 o 
   2   6   4      425.61      462.06      6.20 o 
   3   6   4       89.89       75.41      1.88 o 
   4   6   4      477.56      423.40      4.82 o 
   5   6   4       53.24       58.61      1.82 o 
   6   6   4      430.18      399.28      5.41 o 
   7   6   4      504.15      494.25      8.00 o 
   8   6   4       79.73       76.76      3.17 o 
   9   6   4       10.55        7.37      1.65 o 
  10   6   4       74.94       70.24      3.41 o 
  11   6   4        7.65        5.71      2.09 o 
  12   6   4        6.22        9.52      2.31 o 
  13   6   4       11.78       12.45      2.54 o 
  14   6   4        2.13        1.67      3.20 o 
  15   6   4        4.28        1.35      3.53 o 
  16   6   4        1.57        4.42      5.54 o 
 -15   7   4        0.07        0.00      5.34 o 
 -14   7   4        1.08        2.94      5.69 o 
 -13   7   4       17.48       21.68      4.11 o 
 -12   7   4       65.01       63.45      5.00 o 
 -11   7   4       29.89       22.44      3.06 o 
 -10   7   4        1.26        1.86      2.18 o 
  -9   7   4      230.69      220.18      6.35 o 
  -8   7   4       71.23       88.92      3.73 o 
  -7   7   4       33.38       33.92      2.96 o 
  -6   7   4       22.18       18.60      1.60 o 
  -5   7   4        1.07        0.23      0.84 o 
  -4   7   4      500.83      468.40      6.32 o 
  -3   7   4     1769.76     1792.53     20.38 o 
  -2   7   4       38.41       33.18      1.22 o 
  -1   7   4      915.08      967.48     10.63 o 
   0   7   4       86.10       94.45      2.14 o 
   1   7   4      882.62      872.64      8.88 o 
   2   7   4      415.42      422.85      4.88 o 
   3   7   4       50.74       45.53      1.28 o 
   4   7   4       76.43       68.92      1.72 o 
   5   7   4        2.91        3.83      0.84 o 
   6   7   4      152.75      151.53      4.46 o 
   7   7   4        1.12        2.92      1.35 o 
   8   7   4      125.19      116.54      3.52 o 
   9   7   4       80.94       75.05      3.28 o 
  10   7   4       93.69       91.85      3.86 o 
  11   7   4        1.15        0.26      1.91 o 
  12   7   4       64.21       67.03      4.22 o 
  13   7   4      120.93      122.84      5.76 o 
  14   7   4        0.01        1.55      2.68 o 
  15   7   4        6.09        0.98      4.31 o 
 -15   8   4        3.82        7.68      4.00 o 
 -14   8   4        7.87       11.28      6.14 o 
 -13   8   4        7.32        6.87      3.45 o 
 -12   8   4        2.93        4.60      5.00 o 
 -11   8   4       18.11       19.67      3.47 o 
 -10   8   4        0.27        2.83      2.57 o 
  -9   8   4      233.11      219.57      8.56 o 
  -8   8   4      254.06      252.39      6.01 o 
  -7   8   4      152.90      177.66      4.76 o 
  -6   8   4      191.41      176.14      4.07 o 
  -5   8   4        5.12        5.75      1.26 o 
  -4   8   4      438.10      423.27      6.52 o 
  -3   8   4       15.29       15.92      1.15 o 
  -2   8   4     1680.06     1631.32     17.25 o 
  -1   8   4      722.88      780.76      9.57 o 
   0   8   4        0.00        1.46      0.73 o 
   1   8   4       37.67       37.23      1.29 o 
   2   8   4        1.37       -0.45      0.59 o 
   3   8   4       90.47       89.29      1.95 o 
   4   8   4      353.35      341.14      5.18 o 
   5   8   4       84.66       81.39      2.37 o 
   6   8   4      123.08       98.21      2.92 o 
   7   8   4       33.99       26.41      1.79 o 
   8   8   4       16.71       18.76      2.09 o 
   9   8   4       58.41       53.27      3.03 o 
  10   8   4      123.94      131.54      5.18 o 
  11   8   4      180.76      194.27      6.56 o 
  12   8   4        3.93        3.78      2.46 o 
  13   8   4       82.89      104.65      7.03 o 
  14   8   4       12.41       14.79      3.30 o 
  15   8   4        1.26        4.91      3.00 o 
 -14   9   4        0.92        2.00      3.44 o 
 -13   9   4        0.35        7.07      3.42 o 
 -12   9   4        7.17        3.85      3.86 o 
 -11   9   4        6.04        6.11      2.99 o 
 -10   9   4        0.01        2.40      2.57 o 
  -9   9   4       19.76       14.10      2.87 o 
  -8   9   4       39.25       42.77      3.20 o 
  -7   9   4      207.00      198.32      5.75 o 
  -6   9   4        8.13        5.63      2.20 o 
  -5   9   4       77.45       74.17      2.67 o 
  -4   9   4       72.09       83.13      4.22 o 
  -3   9   4      171.80      166.16      2.88 o 
  -2   9   4       21.56       31.48      1.80 o 
  -1   9   4      222.20      227.55      3.57 o 
   0   9   4      525.30      451.78      6.62 o 
   1   9   4       43.19       46.53      1.98 o 
   2   9   4       24.08       27.55      1.18 o 
   3   9   4       42.00       40.17      1.53 o 
   4   9   4      106.56       93.22      2.34 o 
   5   9   4       50.79       46.68      1.80 o 
   6   9   4      182.04      164.91      3.47 o 
   7   9   4      141.88      122.70      4.31 o 
   8   9   4        6.13        7.69      1.41 o 
   9   9   4       23.62       19.43      2.03 o 
  10   9   4        1.40        0.26      2.50 o 
  11   9   4        7.66        5.84      1.84 o 
  12   9   4       31.23       23.48      3.81 o 
  13   9   4        8.80       10.33      2.77 o 
  14   9   4       17.74       25.81      3.36 o 
 -14  10   4       24.20       26.99      5.99 o 
 -13  10   4        2.65        7.95      3.53 o 
 -12  10   4       36.54       40.91      3.48 o 
 -11  10   4        1.23        5.84      3.06 o 
 -10  10   4      179.81      189.19      7.56 o 
  -9  10   4       56.64       61.94      5.05 o 
  -8  10   4        4.52        4.00      1.98 o 
  -7  10   4       58.48       71.59      3.49 o 
  -6  10   4      270.60      276.11      6.00 o 
  -5  10   4      471.61      467.03      8.40 o 
  -4  10   4       45.66       43.46      3.10 o 
  -3  10   4      685.86      704.87     13.89 o 
  -2  10   4       47.47       45.24      2.07 o 
  -1  10   4      425.52      396.16      6.98 o 
   0  10   4        0.70        2.21      1.69 o 
   1  10   4       59.24       54.49      2.22 o 
   2  10   4       76.55       72.14      2.48 o 
   3  10   4        3.97        3.41      0.85 o 
   4  10   4       11.90       13.99      1.12 o 
   5  10   4        6.49        4.97      1.03 o 
   6  10   4       32.14       29.32      1.54 o 
   7  10   4      105.85       99.33      2.68 o 
   8  10   4       61.69       48.63      2.40 o 
   9  10   4       62.96       65.19      2.51 o 
  10  10   4        2.63        2.23      1.89 o 
  11  10   4        0.13       -0.08      1.48 o 
  12  10   4       60.39       54.90      2.80 o 
  13  10   4        0.02       -1.91      2.88 o 
  14  10   4       22.43       19.93      2.53 o 
 -13  11   4        4.46       -1.57      3.11 o 
 -12  11   4        4.80        3.94      3.59 o 
 -11  11   4        0.00        2.52      2.06 o 
 -10  11   4       25.31       27.20      2.58 o 
  -9  11   4       15.91       21.65      3.07 o 
  -8  11   4        2.77        3.13      2.81 o 
  -7  11   4        9.02       10.30      2.94 o 
  -6  11   4       20.00       22.91      1.93 o 
  -5  11   4        0.19        2.72      2.88 o 
  -4  11   4      149.53      151.19      5.56 o 
  -3  11   4        0.09        2.05      1.90 o 
  -2  11   4       63.90       67.63      2.48 o 
  -1  11   4       25.06       27.93      2.81 o 
   0  11   4      437.77      404.95      7.14 o 
   1  11   4      185.20      187.79      4.20 o 
   2  11   4      130.52      130.52      3.35 o 
   3  11   4      124.66      131.78      2.78 o 
   4  11   4      309.49      286.73      4.36 o 
   5  11   4      335.39      316.32      7.84 o 
   6  11   4       28.93       33.52      2.33 o 
   7  11   4      123.20      126.26      4.22 o 
   8  11   4       19.44       19.18      2.22 o 
   9  11   4       24.11       20.13      2.78 o 
  10  11   4        0.70        0.18      2.23 o 
  11  11   4        9.68       19.84      7.08 o 
  12  11   4        3.77        6.18      4.35 o 
  13  11   4        4.80        2.63      5.74 o 
 -12  12   4        0.01       -2.18      5.34 o 
 -11  12   4        6.02       10.51      2.89 o 
 -10  12   4        7.89       12.62      2.86 o 
  -9  12   4        0.41       -1.68      3.27 o 
  -8  12   4        1.51       -0.07      2.15 o 
  -7  12   4        9.90       13.23      2.99 o 
  -6  12   4        6.97        4.67      2.27 o 
  -5  12   4        0.24        0.03      3.73 o 
  -4  12   4       55.70       54.77      3.50 o 
  -3  12   4       21.57       22.92      2.53 o 
  -2  12   4      311.91      324.11      6.12 o 
  -1  12   4       67.18       62.46      2.84 o 
   0  12   4        7.03        3.48      1.28 o 
   1  12   4       14.88       11.57      1.40 o 
   2  12   4        7.09        8.93      1.30 o 
   3  12   4       20.72       18.81      2.72 o 
   4  12   4       51.92       49.47      2.12 o 
   5  12   4       24.43       24.67      1.93 o 
   6  12   4       36.74       29.96      2.27 o 
   7  12   4        1.11        1.95      1.70 o 
   8  12   4        0.90       -0.50      1.72 o 
   9  12   4       12.79       13.99      3.50 o 
  10  12   4        0.92        4.62      2.39 o 
  11  12   4        3.49        3.34      2.65 o 
  12  12   4        6.30        1.04      3.33 o 
 -11  13   4        4.89        3.07      5.34 o 
 -10  13   4        8.23        3.07      4.65 o 
  -9  13   4       12.74       14.20      3.89 o 
  -8  13   4       33.88       36.89      4.54 o 
  -7  13   4       10.16        6.82      3.21 o 
  -6  13   4        5.26        3.65      2.38 o 
  -5  13   4       15.78       11.22      2.47 o 
  -4  13   4        3.14        3.45      1.99 o 
  -3  13   4      162.89      143.91      5.57 o 
  -2  13   4      130.50      127.52      5.33 o 
  -1  13   4        5.96        4.10      1.28 o 
   0  13   4      253.07      228.13      4.64 o 
   1  13   4      173.64      176.65      9.35 o 
   2  13   4       25.94       31.02      2.87 o 
   3  13   4       71.06       72.27      4.20 o 
   4  13   4        3.48        6.18      2.13 o 
   5  13   4       75.21       79.89      2.83 o 
   6  13   4        4.66        4.16      1.93 o 
   7  13   4       18.04       22.47      2.18 o 
   8  13   4       17.10       13.79      3.37 o 
   9  13   4       35.26       32.85      3.51 o 
  10  13   4       15.38       10.84      3.81 o 
  11  13   4       21.19       24.47      3.35 o 
 -10  14   4        4.75        1.68      5.34 o 
  -9  14   4        1.79       -1.98      3.29 o 
  -8  14   4        1.39        3.93      3.25 o 
  -7  14   4        0.33       -2.63      2.63 o 
  -6  14   4      128.74      128.10      5.69 o 
  -5  14   4       55.88       67.38      5.84 o 
  -4  14   4        7.25        8.97      2.29 o 
  -3  14   4       35.02       32.17      3.92 o 
  -2  14   4       25.79       27.48      3.89 o 
  -1  14   4        1.28        2.00      1.37 o 
   0  14   4       21.96       21.21      2.38 o 
   1  14   4       14.82       19.02      3.61 o 
   2  14   4       35.47       27.33      2.87 o 
   3  14   4        5.16        7.62      2.38 o 
   4  14   4       20.21       24.71      2.96 o 
   5  14   4       35.50       35.67      3.37 o 
   6  14   4        5.47        3.53      1.41 o 
   7  14   4       14.23       15.04      2.03 o 
   8  14   4        0.09       -2.21      2.21 o 
   9  14   4       15.11       17.55      2.49 o 
  10  14   4        2.73        1.75      2.31 o 
  -9  15   4        7.29        6.00      7.62 o 
  -8  15   4       13.96       10.90      3.84 o 
  -7  15   4        6.83        5.86      2.80 o 
  -6  15   4       14.15       10.25      2.74 o 
  -5  15   4        0.20        1.63      2.23 o 
  -4  15   4       64.43       73.19      4.61 o 
  -3  15   4        4.99        7.18      2.01 o 
  -2  15   4       45.65       49.88      4.76 o 
  -1  15   4       27.21       29.79      4.85 o 
   0  15   4       16.45       17.12      3.36 o 
   1  15   4       28.12       29.08      4.60 o 
   2  15   4       10.22        6.01      2.11 o 
   3  15   4        3.97        8.71      2.27 o 
   4  15   4        4.65        0.37      2.02 o 
   5  15   4        0.78       -1.85      1.92 o 
   6  15   4        1.12       -0.44      2.07 o 
   7  15   4        1.82       -1.25      1.25 o 
   8  15   4        0.01       -0.75      1.61 o 
   9  15   4        7.93        5.35      2.04 o 
  -7  16   4        2.08       -0.58      2.61 o 
  -6  16   4       16.44       18.92      3.03 o 
  -5  16   4        8.36        5.63      2.39 o 
  -4  16   4       24.50       26.83      3.31 o 
  -3  16   4       19.05       16.23      4.75 o 
  -2  16   4       15.67       18.80      4.75 o 
  -1  16   4        1.91        0.10      3.56 o 
   0  16   4        0.50        2.87      3.36 o 
   1  16   4       45.91       48.30      5.44 o 
   2  16   4        1.60        1.82      2.28 o 
   3  16   4      131.47      144.08      5.95 o 
   4  16   4        0.12        0.67      2.47 o 
   5  16   4        3.89        3.46      2.43 o 
   6  16   4       11.87       12.78      2.76 o 
   7  16   4        2.34        3.03      2.47 o 
  -5  17   4        5.22        8.31      2.05 o 
  -4  17   4        0.10        2.87      4.45 o 
  -3  17   4        2.82       -2.28      3.86 o 
  -2  17   4        1.34        1.09      3.96 o 
  -1  17   4       19.79       25.04      5.25 o 
   0  17   4        0.14       -0.49      3.66 o 
   1  17   4       83.34       91.84      7.62 o 
   2  17   4        0.22        6.83      3.76 o 
   3  17   4       11.71        5.85      2.59 o 
   4  17   4        1.29        0.27      2.31 o 
   5  17   4        4.51       -1.71      2.25 o 
 -15   1   5       13.38        8.08      3.84 o 
 -14   1   5       13.93       16.40      7.32 o 
 -13   1   5        3.41        3.09      3.39 o 
 -12   1   5       37.99       34.72      4.30 o 
 -11   1   5        0.01        0.16      1.85 o 
 -10   1   5      553.70      511.86     12.34 o 
  -9   1   5      162.48      160.79      3.87 o 
  -8   1   5      125.91      148.13      3.49 o 
  -7   1   5        5.17        4.46      1.24 o 
  -6   1   5      898.56      859.23      9.50 o 
  -5   1   5      213.98      190.50      2.87 o 
  -4   1   5       18.63       14.81      0.87 o 
  -3   1   5       79.28       73.35      1.67 o 
  -2   1   5      100.83      110.72      2.48 o 
  -1   1   5     1353.60     1438.45     13.54 o 
   0   1   5     1137.17     1180.32     11.21 o 
   1   1   5      330.32      305.62      3.63 o 
   2   1   5     2027.97     2179.22     21.10 o 
   3   1   5     1608.37     1904.53     19.99 o 
   4   1   5     1000.18      952.71      9.64 o 
   5   1   5       79.09       77.65      4.15 o 
   6   1   5      261.39      249.66      3.69 o 
   7   1   5      229.21      223.96      3.93 o 
   8   1   5      712.22      684.41      9.40 o 
   9   1   5       19.56       17.12      1.82 o 
  10   1   5       22.93       26.61      2.09 o 
  11   1   5        3.85        1.88      1.90 o 
  12   1   5       28.11       26.03      2.65 o 
  13   1   5       24.79       27.53      3.36 o 
  14   1   5        0.02       -2.53      2.53 o 
  15   1   5        5.73        9.25      7.27 o 
  16   1   5        2.49       -8.72     10.44 o 
 -15   2   5        0.32        0.20      6.88 o 
 -14   2   5       10.86        6.86      3.59 o 
 -13   2   5       55.26       59.42      4.22 o 
 -12   2   5       66.03       75.12      3.77 o 
 -11   2   5        1.45       -0.48      1.80 o 
 -10   2   5       58.42       59.74      3.08 o 
  -9   2   5       11.39       16.82      2.22 o 
  -8   2   5      575.87      551.46      8.03 o 
  -7   2   5      422.96      381.22      6.53 o 
  -6   2   5      680.07      646.94      7.56 o 
  -5   2   5        5.61       10.07      1.03 o 
  -4   2   5     2203.37     2132.17     20.00 o 
  -3   2   5      195.26      178.20      2.74 o 
  -2   2   5       23.55       19.22      2.00 o 
  -1   2   5      229.17      273.21      3.49 o 
   0   2   5       24.20       53.21      1.48 o 
   1   2   5       68.28       46.58      1.41 o 
   2   2   5      632.11      666.13      7.29 o 
   3   2   5       17.14       21.89      1.02 o 
   4   2   5      174.16      173.59      2.93 o 
   5   2   5        7.58        7.96      1.07 o 
   6   2   5        0.39       -0.30      0.82 o 
   7   2   5       94.09       90.48      2.50 o 
   8   2   5        0.29        0.06      1.69 o 
   9   2   5      218.41      230.17      4.63 o 
  10   2   5      116.59      107.27      3.75 o 
  11   2   5        1.69       -1.87      1.87 o 
  12   2   5       60.33       59.23      4.05 o 
  13   2   5        0.00        0.26      2.68 o 
  14   2   5       32.69       28.51      3.87 o 
  15   2   5        1.82        3.66      4.02 o 
  16   2   5       29.32       35.46      6.19 o 
 -15   3   5        0.30        7.56      3.90 o 
 -14   3   5        3.68        2.06      3.84 o 
 -13   3   5        0.00       -2.01      2.01 o 
 -12   3   5       11.10        7.95      2.20 o 
 -11   3   5        2.58        1.80      1.96 o 
 -10   3   5       29.96       25.00      2.40 o 
  -9   3   5       97.58       85.64      3.59 o 
  -8   3   5       56.36       46.22      2.63 o 
  -7   3   5      813.62      768.94      9.39 o 
  -6   3   5       49.80       43.52      1.55 o 
  -5   3   5     2655.88     2758.85     28.92 o 
  -4   3   5       30.50       35.25      2.00 o 
  -3   3   5        0.93        5.74      0.79 o 
  -2   3   5      678.18      693.07      7.06 o 
  -1   3   5     2008.04     2090.43     19.26 o 
   0   3   5      620.86      683.38      6.96 o 
   1   3   5       17.79       16.36      0.84 o 
   2   3   5      167.97      183.30      2.59 o 
   3   3   5        1.26       -0.56      0.56 o 
   4   3   5      588.88      634.38      7.64 o 
   5   3   5      252.37      243.10      3.84 o 
   6   3   5      237.80      245.87      4.00 o 
   7   3   5      463.09      448.71      6.22 o 
   8   3   5      310.71      302.34      4.92 o 
   9   3   5       41.21       33.60      1.97 o 
  10   3   5        4.49        5.87      2.84 o 
  11   3   5       68.14       69.61      4.02 o 
  12   3   5        5.09        3.42      2.47 o 
  13   3   5       18.44       16.32      3.28 o 
  14   3   5        0.04       -1.35      3.88 o 
  15   3   5        3.34        5.05      3.24 o 
  16   3   5        0.23       -1.42      4.02 o 
 -16   4   5        0.12        7.22      4.55 o 
 -15   4   5        3.74        1.11      3.35 o 
 -14   4   5        3.60        4.56      2.65 o 
 -13   4   5        0.31       -0.75      2.29 o 
 -12   4   5       23.22       19.18      2.49 o 
 -11   4   5        6.72        3.79      1.92 o 
 -10   4   5      312.24      308.17      6.89 o 
  -9   4   5        0.42       -1.52      1.52 o 
  -8   4   5      177.89      163.22      4.40 o 
  -7   4   5        0.13        1.57      1.50 o 
  -6   4   5     1263.65     1367.81     17.40 o 
  -5   4   5      260.44      293.56      4.34 o 
  -4   4   5      127.31      127.57      2.19 o 
  -3   4   5       48.40       62.90      1.40 o 
  -2   4   5      439.60      416.33      4.33 o 
  -1   4   5      368.78      345.41      3.99 o 
   0   4   5      101.87      100.65      1.80 o 
   1   4   5      509.99      481.83      5.52 o 
   2   4   5      712.75      698.62      7.62 o 
   3   4   5       95.19       84.40      2.06 o 
   4   4   5        1.05        2.40      0.83 o 
   5   4   5      310.55      290.98      4.33 o 
   6   4   5      121.08      112.92      2.57 o 
   7   4   5      401.77      381.34      5.60 o 
   8   4   5       15.83       14.85      1.45 o 
   9   4   5        1.19        0.35      1.45 o 
  10   4   5      119.12      127.48      4.57 o 
  11   4   5        4.97       10.11      3.83 o 
  12   4   5       77.71       80.93      6.54 o 
  13   4   5        6.03        8.70      2.93 o 
  14   4   5       29.86       31.90      3.96 o 
  15   4   5        3.21        5.10      3.33 o 
  16   4   5       22.10       26.20      9.70 o 
 -16   5   5        2.04        3.27      3.96 o 
 -15   5   5       40.39       39.29      5.44 o 
 -14   5   5       12.02       16.10      3.43 o 
 -13   5   5       64.88       68.41      3.68 o 
 -12   5   5        1.35        4.09      2.02 o 
 -11   5   5      311.44      323.55      9.04 o 
 -10   5   5       54.90       69.51      3.18 o 
  -9   5   5       71.96       69.61      3.76 o 
  -8   5   5       22.25       15.39      2.18 o 
  -7   5   5        8.73       14.76      1.84 o 
  -6   5   5       11.01       10.09      1.36 o 
  -5   5   5      429.85      413.05      9.26 o 
  -4   5   5       15.50       20.38      1.15 o 
  -3   5   5       21.70       27.67      1.18 o 
  -2   5   5       41.83       71.11      1.48 o 
  -1   5   5      259.63      274.18      3.80 o 
   0   5   5       30.87       36.93      1.10 o 
   1   5   5      941.08      902.46     12.50 o 
   2   5   5      854.07      817.77      8.98 o 
   3   5   5      622.72      627.43      7.05 o 
   4   5   5     1877.88     1825.30     18.08 o 
   5   5   5       73.24       80.23      2.19 o 
   6   5   5      551.28      525.77      6.85 o 
   7   5   5        0.40       -0.23      1.07 o 
   8   5   5      340.69      342.03      5.84 o 
   9   5   5        2.59        4.10      1.61 o 
  10   5   5      104.17      106.04      4.33 o 
  11   5   5       45.60       39.07      2.99 o 
  12   5   5        0.11       -1.06      2.19 o 
  13   5   5        0.97        3.03      2.65 o 
  14   5   5       12.80       10.84      4.14 o 
  15   5   5        0.11        1.25      4.21 o 
  16   5   5        0.46       -3.49      3.49 o 
 -14   6   5       20.85       15.38      4.11 o 
 -13   6   5       49.65       55.14      4.57 o 
 -12   6   5        1.85        1.36      2.60 o 
 -11   6   5       39.58       61.88      3.98 o 
 -10   6   5        1.03        3.78      2.27 o 
  -9   6   5      254.19      236.48      7.34 o 
  -8   6   5       12.23       12.13      2.15 o 
  -7   6   5       55.76       43.32      2.69 o 
  -6   6   5       62.98       70.13      2.64 o 
  -5   6   5        8.01        5.99      1.20 o 
  -4   6   5        0.28        0.97      0.78 o 
  -3   6   5      246.73      247.71      3.61 o 
  -2   6   5      927.66      911.34     10.15 o 
  -1   6   5      649.95      618.14      7.22 o 
   0   6   5       71.23       83.51      1.78 o 
   1   6   5      970.07      960.96     10.33 o 
   2   6   5       79.64       79.25      1.94 o 
   3   6   5     1272.42     1251.15     12.84 o 
   4   6   5      121.78      116.01      2.38 o 
   5   6   5      601.25      570.65      8.41 o 
   6   6   5        4.56        5.39      1.10 o 
   7   6   5      153.20      141.46      3.78 o 
   8   6   5       24.78       20.27      1.94 o 
   9   6   5      171.74      164.82      6.23 o 
  10   6   5        4.93        5.21      1.95 o 
  11   6   5       20.35       20.39      2.57 o 
  12   6   5        3.87        3.26      2.61 o 
  13   6   5       14.49       18.88      3.31 o 
  14   6   5        0.15       -3.11      3.11 o 
  15   6   5        0.08        0.46      4.31 o 
 -15   7   5        3.68       -1.68      5.44 o 
 -14   7   5        1.57       -1.98      5.44 o 
 -13   7   5       21.66       29.36      6.98 o 
 -12   7   5        0.35        0.17      3.03 o 
 -11   7   5       50.68       40.71      3.54 o 
 -10   7   5        0.86        5.45      2.34 o 
  -9   7   5       12.36       12.78      2.43 o 
  -8   7   5      424.81      408.53      9.21 o 
  -7   7   5       90.56       89.75      3.51 o 
  -6   7   5        0.12        1.41      1.20 o 
  -5   7   5       98.18       91.19      2.83 o 
  -4   7   5      419.66      426.35      6.09 o 
  -3   7   5       79.63       84.30      1.92 o 
  -2   7   5      413.11      409.51      6.16 o 
  -1   7   5      252.19      267.08      4.17 o 
   0   7   5      444.61      434.92      5.12 o 
   1   7   5       35.78       34.86      1.26 o 
   2   7   5     1023.20     1053.30     11.71 o 
   3   7   5       77.92       86.51      2.14 o 
   4   7   5     1196.88     1150.56     12.20 o 
   5   7   5      728.59      680.04      9.09 o 
   6   7   5       54.76       61.21      2.49 o 
   7   7   5      123.87      125.82      4.14 o 
   8   7   5       39.43       41.02      2.34 o 
   9   7   5        4.05        4.77      1.66 o 
  10   7   5       86.13       94.57      4.02 o 
  11   7   5       12.07       20.73      3.00 o 
  12   7   5       44.94       57.54      4.16 o 
  13   7   5       18.82       18.16      5.03 o 
  14   7   5        3.58        6.69      3.98 o 
  15   7   5        2.89        2.98      4.06 o 
 -15   8   5        1.87        9.20      6.24 o 
 -14   8   5        3.92       -0.89      5.54 o 
 -13   8   5        2.04        6.21      6.19 o 
 -12   8   5       26.54       29.71      7.22 o 
 -11   8   5       31.41       26.10      3.92 o 
 -10   8   5      200.85      178.42      7.42 o 
  -9   8   5       79.14       78.52      6.04 o 
  -8   8   5      187.99      176.49      9.22 o 
  -7   8   5       48.69       52.65      4.51 o 
  -6   8   5      198.83      203.34      5.00 o 
  -5   8   5      229.87      200.25      4.32 o 
  -4   8   5      537.08      555.02      8.51 o 
  -3   8   5      842.62      766.05      9.71 o 
  -2   8   5     1275.49     1280.92     15.08 o 
  -1   8   5      333.15      342.43      5.67 o 
   0   8   5        0.81        1.88      0.98 o 
   1   8   5      667.40      618.17      7.39 o 
   2   8   5      197.36      212.63      3.25 o 
   3   8   5      511.39      498.33      7.67 o 
   4   8   5        7.10        7.63      1.38 o 
   5   8   5       36.26       32.53      1.81 o 
   6   8   5      196.54      194.79      4.36 o 
   7   8   5      506.50      480.85      8.06 o 
   8   8   5        3.44        3.89      1.73 o 
   9   8   5       62.13       56.87      3.18 o 
  10   8   5        1.04        0.73      2.13 o 
  11   8   5       84.99       85.47      4.66 o 
  12   8   5        1.87        7.21      2.76 o 
  13   8   5       16.16       13.23      3.11 o 
  14   8   5        0.61        2.14      3.49 o 
 -14   9   5        4.32       10.79      6.04 o 
 -13   9   5       16.92       23.75      6.83 o 
 -12   9   5        4.85        7.86      3.37 o 
 -11   9   5       47.18       56.51      4.64 o 
 -10   9   5       13.76       17.26      3.76 o 
  -9   9   5      124.09      130.63      6.02 o 
  -8   9   5        0.09        1.60      2.62 o 
  -7   9   5      416.95      397.03      9.09 o 
  -6   9   5       29.35       31.02      2.41 o 
  -5   9   5      178.72      186.97      4.69 o 
  -4   9   5      236.06      234.56      5.15 o 
  -3   9   5     1550.25     1474.56     21.62 o 
  -2   9   5      365.73      329.79      6.31 o 
  -1   9   5      218.67      185.72      4.29 o 
   0   9   5      215.43      201.72      4.53 o 
   1   9   5      628.48      584.44      9.65 o 
   2   9   5       80.76       80.10      2.05 o 
   3   9   5      185.47      177.03      3.37 o 
   4   9   5        2.62        2.11      0.98 o 
   5   9   5        0.42       -0.07      1.04 o 
   6   9   5       81.39       75.53      2.58 o 
   7   9   5       77.36       77.86      2.67 o 
   8   9   5        4.93        3.43      1.41 o 
   9   9   5      153.07      153.47      4.51 o 
  10   9   5        8.10        8.51      2.85 o 
  11   9   5       95.17       96.74      4.07 o 
  12   9   5       23.75       25.67      2.62 o 
  13   9   5        7.66        8.33      3.80 o 
  14   9   5        3.81        4.39      2.98 o 
 -14  10   5        3.46        8.41      4.75 o 
 -13  10   5       24.48       27.61      7.03 o 
 -12  10   5        1.74       -2.87      2.87 o 
 -11  10   5       16.48       23.95      3.66 o 
 -10  10   5       20.16       24.69      6.63 o 
  -9  10   5       13.78       19.60      3.15 o 
  -8  10   5       19.09       20.83      3.03 o 
  -7  10   5       86.60       93.55      6.90 o 
  -6  10   5       19.51       19.19      4.06 o 
  -5  10   5       19.70       20.46      1.76 o 
  -4  10   5       49.36       45.29      2.68 o 
  -3  10   5       84.42       82.21      2.86 o 
  -2  10   5       36.65       36.64      2.13 o 
  -1  10   5        5.27        1.74      1.66 o 
   0  10   5      377.95      342.63      6.48 o 
   1  10   5      238.60      236.37      5.08 o 
   2  10   5       14.87       11.15      1.46 o 
   3  10   5       53.55       50.61      2.48 o 
   4  10   5       36.23       43.22      1.77 o 
   5  10   5       61.87       55.81      2.07 o 
   6  10   5       10.15        7.12      1.29 o 
   7  10   5       20.51       19.35      1.62 o 
   8  10   5        3.31        3.20      1.36 o 
   9  10   5        0.42       -1.40      1.40 o 
  10  10   5        3.75       -0.44      1.54 o 
  11  10   5        0.03       -1.55      1.55 o 
  12  10   5       16.27       12.71      2.83 o 
  13  10   5        6.80        9.02      2.16 o 
 -13  11   5        0.01       -1.55      3.10 o 
 -12  11   5       33.23       38.98      3.47 o 
 -11  11   5       86.75       96.84      6.28 o 
 -10  11   5        0.64        0.29      2.73 o 
  -9  11   5       85.87       84.24      5.02 o 
  -8  11   5       13.61       13.97      2.81 o 
  -7  11   5      194.26      214.16      6.20 o 
  -6  11   5        0.33       -0.60      1.65 o 
  -5  11   5      128.08      129.32      3.80 o 
  -4  11   5        1.30        3.70      1.30 o 
  -3  11   5      886.41      908.24     14.27 o 
  -2  11   5       14.65       17.82      1.64 o 
  -1  11   5      232.21      202.97      4.66 o 
   0  11   5      169.79      154.28      3.97 o 
   1  11   5       80.98       81.93      2.95 o 
   2  11   5        0.82        2.16      1.32 o 
   3  11   5       12.38       13.12      1.18 o 
   4  11   5      226.86      194.58      3.62 o 
   5  11   5       68.68       64.60      2.21 o 
   6  11   5        0.28        1.78      1.18 o 
   7  11   5        0.03        0.02      1.16 o 
   8  11   5       41.85       41.81      1.99 o 
   9  11   5        0.11       -1.07      1.19 o 
  10  11   5        0.21       -1.05      1.45 o 
  11  11   5        0.67       -1.42      2.92 o 
  12  11   5       12.71       13.32      6.78 o 
  13  11   5        1.12        0.20      3.36 o 
 -12  12   5       11.65        1.88      5.84 o 
 -11  12   5        3.51       12.02      3.03 o 
 -10  12   5       36.76       32.24      3.64 o 
  -9  12   5       44.46       51.66      7.92 o 
  -8  12   5       14.27       20.13      4.68 o 
  -7  12   5        0.26        2.02      1.68 o 
  -6  12   5       58.71       63.76      5.48 o 
  -5  12   5       37.70       43.24      3.50 o 
  -4  12   5       24.18       16.73      2.66 o 
  -3  12   5      149.79      145.53      5.46 o 
  -2  12   5        1.65        2.41      1.45 o 
  -1  12   5       15.01       18.73      1.66 o 
   0  12   5        0.01       -0.12      1.26 o 
   1  12   5      133.04      143.85      3.84 o 
   2  12   5        1.48        0.16      1.27 o 
   3  12   5      269.11      270.34      5.43 o 
   4  12   5       23.31       19.55      1.53 o 
   5  12   5      238.92      236.49      5.31 o 
   6  12   5        2.70        2.37      2.11 o 
   7  12   5       42.42       41.32      2.69 o 
   8  12   5        1.03        1.24      2.77 o 
   9  12   5      128.54      147.67      5.14 o 
  10  12   5        3.35        8.16      2.86 o 
  11  12   5       34.58       57.35      6.43 o 
  12  12   5        0.13       -1.29      3.09 o 
 -11  13   5        1.12       -2.77      4.75 o 
 -10  13   5       11.94       15.04      5.94 o 
  -9  13   5        5.58        0.00      4.95 o 
  -8  13   5       19.83       23.73      4.23 o 
  -7  13   5        2.29        2.38      3.18 o 
  -6  13   5        4.39        5.93      3.04 o 
  -5  13   5      132.17      129.03      5.54 o 
  -4  13   5       14.43       16.83      2.60 o 
  -3  13   5       55.14       65.90      3.68 o 
  -2  13   5       14.39       15.63      2.30 o 
  -1  13   5        0.06       -1.20      1.20 o 
   0  13   5        3.72        1.26      1.36 o 
   1  13   5        9.19        9.54      2.04 o 
   2  13   5       41.73       43.95      2.10 o 
   3  13   5        6.31        4.80      2.41 o 
   4  13   5        2.17        4.65      2.31 o 
   5  13   5        0.01        1.19      1.23 o 
   6  13   5        9.62        9.28      1.97 o 
   7  13   5        0.00       -0.89      1.59 o 
   8  13   5        0.06        1.03      1.80 o 
   9  13   5        0.08        2.85      2.01 o 
  10  13   5        5.50        7.88      2.88 o 
  11  13   5        0.53        6.83      2.84 o 
 -10  14   5        5.46       14.45      6.43 o 
  -9  14   5        0.65       -2.77      4.85 o 
  -8  14   5        1.31       -1.06      3.13 o 
  -7  14   5        0.39        2.42      5.94 o 
  -6  14   5       12.48        5.94      2.60 o 
  -5  14   5        2.81        0.79      2.40 o 
  -4  14   5       10.42       16.79      2.82 o 
  -3  14   5       46.13       48.95      4.19 o 
  -2  14   5       30.16       44.46      3.01 o 
  -1  14   5       34.02       41.76      2.70 o 
   0  14   5        1.30        0.01      1.18 o 
   1  14   5       21.96       16.50      3.28 o 
   2  14   5       16.80       23.90      4.65 o 
   3  14   5       31.64       36.58      4.35 o 
   4  14   5        0.38       -2.07      5.25 o 
   5  14   5       61.18       62.89      4.19 o 
   6  14   5       10.39        7.63      1.74 o 
   7  14   5       14.33       12.74      1.88 o 
   8  14   5       44.94       43.84      3.84 o 
   9  14   5       11.60        9.74      2.25 o 
  10  14   5       25.78       27.96      2.89 o 
  -9  15   5       10.40        8.14      4.23 o 
  -8  15   5        3.61        5.61      4.65 o 
  -7  15   5        6.96        4.12      3.55 o 
  -6  15   5        6.32        7.31      3.27 o 
  -5  15   5       21.34       28.89      3.54 o 
  -4  15   5        0.45       -2.02      2.02 o 
  -3  15   5       19.63       16.32      2.47 o 
  -2  15   5       19.37       19.04      4.79 o 
  -1  15   5       37.12       36.44      2.29 o 
   0  15   5       17.13       22.66      4.55 o 
   1  15   5       71.90       77.01      4.32 o 
   2  15   5        2.73        1.00      2.09 o 
   3  15   5        8.03       10.26      2.67 o 
   4  15   5       37.08       40.51      3.53 o 
   5  15   5        3.45        2.73      2.23 o 
   6  15   5        0.23       -2.02      2.02 o 
   7  15   5        3.04        1.24      3.41 o 
   8  15   5       10.70       10.59      1.95 o 
  -7  16   5        1.73        1.92      2.81 o 
  -6  16   5       25.62       35.82      4.64 o 
  -5  16   5        2.67        1.44      2.40 o 
  -4  16   5       14.25       22.17      2.84 o 
  -3  16   5        4.72        7.89      3.23 o 
  -2  16   5       16.86       11.38      4.65 o 
  -1  16   5        1.31        9.20      4.16 o 
   0  16   5        7.24       16.33      4.45 o 
   1  16   5        0.00       -1.29      3.46 o 
   2  16   5       22.43       27.46      3.31 o 
   3  16   5       16.17       17.68      9.80 o 
   4  16   5        0.11       -2.12      3.86 o 
   5  16   5        2.22        6.04      2.54 o 
   6  16   5        0.19        0.74      2.43 o 
   7  16   5        0.01       -0.45      2.53 o 
  -4  17   5        0.01       -1.50      1.66 o 
  -3  17   5        3.09        1.29      4.16 o 
  -2  17   5        1.02       -0.99      4.06 o 
  -1  17   5        5.92       11.98      4.65 o 
   0  17   5       20.70       29.89      5.34 o 
   1  17   5       30.12       31.67      5.34 o 
   2  17   5        1.08        6.83      3.96 o 
   3  17   5        1.66        1.57      4.06 o 
   4  17   5       34.61       39.56      3.85 o 
 -15   0   6        7.18        2.47      5.84 o 
 -14   0   6       19.46       24.64      6.33 o 
 -13   0   6       51.11       59.48      7.52 o 
 -12   0   6      238.99      228.03     12.77 o 
 -11   0   6        6.17       12.17      4.65 o 
 -10   0   6      105.90      113.38      4.81 o 
  -9   0   6      189.90      188.98      5.87 o 
  -8   0   6       42.62       37.16      2.91 o 
  -7   0   6     1855.41     1770.74     29.57 o 
  -6   0   6      160.78      171.13      4.36 o 
  -5   0   6      684.61      637.03     10.47 o 
  -4   0   6      154.64      165.57      4.49 o 
  -3   0   6        0.57        0.62      1.08 o 
  -2   0   6       59.53       44.28      2.01 o 
  -1   0   6     3448.42     3502.44     47.88 o 
   0   0   6     4038.80     4377.56     58.41 o 
   1   0   6      591.05      777.62     11.85 o 
   2   0   6      807.66      871.33     11.91 o 
   3   0   6     1490.14     1374.36     17.93 o 
   4   0   6     2653.33     2556.45     32.02 o 
   5   0   6      647.27      563.33      9.58 o 
   6   0   6     3908.63     3806.46     51.91 o 
   7   0   6     1190.73     1200.59     18.38 o 
   8   0   6     1177.91     1074.94     19.10 o 
   9   0   6     1937.30     1908.46     31.73 o 
  10   0   6        1.76       -0.56      2.19 o 
  11   0   6      285.82      317.10      8.49 o 
  12   0   6       34.34       30.09      4.15 o 
  13   0   6       34.34       38.05      4.70 o 
  14   0   6        5.91       11.18      5.54 o 
  15   0   6       16.53       23.16      6.63 o 
  16   0   6        2.08       -4.75      5.64 o 
 -15   1   6       35.44       25.53      5.00 o 
 -14   1   6        1.51       -2.86      3.50 o 
 -13   1   6        5.80        6.63      3.60 o 
 -12   1   6       66.70       54.24      4.96 o 
 -11   1   6      110.29      113.03      4.43 o 
 -10   1   6        6.75        5.13      1.97 o 
  -9   1   6      292.32      278.74      5.23 o 
  -8   1   6     1206.10     1152.71     14.53 o 
  -7   1   6      300.60      262.34      4.74 o 
  -6   1   6      644.86      589.11      7.08 o 
  -5   1   6      165.47      154.13      2.64 o 
  -4   1   6      490.00      500.72      6.03 o 
  -3   1   6      125.10      109.70      2.33 o 
  -2   1   6     1087.92     1081.73     12.06 o 
  -1   1   6      665.65      794.96      8.12 o 
   0   1   6        2.32        2.35      0.71 o 
   1   1   6     1382.51     1453.24     13.83 o 
   2   1   6     1714.83     1748.56     16.45 o 
   3   1   6      405.26      395.93      4.99 o 
   4   1   6      341.36      320.91      6.38 o 
   5   1   6       41.15       40.05      1.65 o 
   6   1   6        9.86        9.51      1.15 o 
   7   1   6     1316.46     1246.98     16.52 o 
   8   1   6       97.86       99.85      3.39 o 
   9   1   6       23.57       21.80      2.09 o 
  10   1   6        1.00        0.86      1.63 o 
  11   1   6       12.39       12.14      2.23 o 
  12   1   6       11.02        9.65      2.41 o 
  13   1   6       15.01       17.29      3.30 o 
  14   1   6       12.79       17.98      3.49 o 
  15   1   6        1.30        3.61      3.91 o 
  16   1   6        5.63       -1.57      4.20 o 
 -15   2   6       37.66       33.55      7.32 o 
 -14   2   6       14.78       16.72      5.44 o 
 -13   2   6        0.00       -2.30      3.07 o 
 -12   2   6       25.05       25.46      3.32 o 
 -11   2   6        0.08        0.91      2.44 o 
 -10   2   6        8.01       12.67      2.14 o 
  -9   2   6       90.34       98.13      3.93 o 
  -8   2   6      136.28      118.93      3.27 o 
  -7   2   6     1247.71     1258.53     14.40 o 
  -6   2   6       44.70       53.27      2.25 o 
  -5   2   6       27.03       27.05      1.36 o 
  -4   2   6       64.92       68.85      2.65 o 
  -3   2   6      338.99      360.91      4.44 o 
  -2   2   6     1243.71     1333.71     13.74 o 
  -1   2   6      436.16      467.00      5.24 o 
   0   2   6      990.93     1051.89     10.94 o 
   1   2   6     1724.38     1835.73     18.09 o 
   2   2   6      170.45      175.38      2.71 o 
   3   2   6      151.33      178.94      2.98 o 
   4   2   6        1.39        3.49      0.85 o 
   5   2   6      823.72      837.32      9.41 o 
   6   2   6      523.41      488.80      6.28 o 
   7   2   6      238.28      220.40      4.11 o 
   8   2   6       66.59       62.53      2.65 o 
   9   2   6       39.81       33.68      2.19 o 
  10   2   6       32.36       28.89      2.61 o 
  11   2   6       36.22       35.50      2.85 o 
  12   2   6        4.73        0.09      2.46 o 
  13   2   6        5.63        8.50      2.91 o 
  14   2   6       20.38       24.30      4.30 o 
  15   2   6       12.29       11.13      4.34 o 
  16   2   6        1.01       -4.20      4.70 o 
 -15   3   6        8.34       17.12      6.43 o 
 -14   3   6       17.44       15.92      3.25 o 
 -13   3   6       33.35       35.12      3.58 o 
 -12   3   6       39.59       37.89      2.98 o 
 -11   3   6      104.52      109.09      4.60 o 
 -10   3   6      202.22      198.73      5.48 o 
  -9   3   6       86.54       87.74      3.66 o 
  -8   3   6     1742.79     1610.69     23.74 o 
  -7   3   6      104.31      103.11      3.76 o 
  -6   3   6      999.51      986.62     11.64 o 
  -5   3   6       22.47       19.30      1.28 o 
  -4   3   6     2445.58     2448.37     24.26 o 
  -3   3   6     1010.02      887.61     14.68 o 
  -2   3   6     2084.13     1967.98     19.42 o 
  -1   3   6      195.98      264.76      3.62 o 
   0   3   6     3940.87     4110.17     37.13 o 
   1   3   6      415.02      423.72      4.92 o 
   2   3   6     1053.66     1081.45     11.34 o 
   3   3   6      185.03      187.44      3.07 o 
   4   3   6      294.24      260.15      3.85 o 
   5   3   6       70.69       61.05      1.85 o 
   6   3   6      137.63      136.18      3.34 o 
   7   3   6       41.10       38.16      1.82 o 
   8   3   6       54.31       44.35      2.01 o 
   9   3   6        0.85       -0.50      1.37 o 
  10   3   6        1.84        1.56      1.81 o 
  11   3   6       76.38       73.47      6.22 o 
  12   3   6       27.96       28.80      3.50 o 
  13   3   6       38.81       42.48      4.07 o 
  14   3   6       63.19       69.55      4.84 o 
  15   3   6       29.13       31.98      4.25 o 
  16   3   6        2.01        3.78      4.58 o 
 -16   4   6        0.06        1.09      3.86 o 
 -15   4   6       17.88       20.59      4.02 o 
 -14   4   6       77.20       86.76      5.00 o 
 -13   4   6        5.10        4.36      2.61 o 
 -12   4   6       36.59       45.62      3.18 o 
 -11   4   6       18.27       20.57      2.72 o 
 -10   4   6        8.66        7.79      1.97 o 
  -9   4   6       84.50       71.26      3.89 o 
  -8   4   6      634.35      626.44     12.55 o 
  -7   4   6      662.21      621.32     10.87 o 
  -6   4   6       67.17       56.09      2.49 o 
  -5   4   6       11.10       20.15      2.38 o 
  -4   4   6      997.94     1027.80     13.28 o 
  -3   4   6      407.60      410.20      5.31 o 
  -2   4   6      132.26      141.47      2.67 o 
  -1   4   6      323.51      366.50      4.34 o 
   0   4   6      114.53      149.82      2.63 o 
   1   4   6     1907.61     2018.83     20.10 o 
   2   4   6      127.47      148.43      2.66 o 
   3   4   6       58.30       51.55      1.73 o 
   4   4   6      251.74      231.06      3.80 o 
   5   4   6        1.63        2.86      0.99 o 
   6   4   6      142.19      132.01      3.03 o 
   7   4   6       40.35       46.11      1.95 o 
   8   4   6       73.88       68.04      2.39 o 
   9   4   6       29.72       34.38      2.30 o 
  10   4   6       26.29       25.07      3.68 o 
  11   4   6       27.29       23.08      3.11 o 
  12   4   6        5.71        3.83      3.24 o 
  13   4   6        6.51       -0.75      2.72 o 
  14   4   6       33.95       36.42      4.14 o 
  15   4   6        1.07       -0.09      3.17 o 
 -14   5   6        1.89        6.81      4.65 o 
 -13   5   6        1.86        6.86      2.84 o 
 -12   5   6      101.26      103.37      5.29 o 
 -11   5   6       50.34       47.84      3.90 o 
 -10   5   6       62.19       73.37      4.13 o 
  -9   5   6      212.86      173.38      6.07 o 
  -8   5   6       11.21       19.21      2.39 o 
  -7   5   6        6.92        3.32      2.83 o 
  -6   5   6      129.06      154.86      5.54 o 
  -5   5   6        3.83        4.19      1.15 o 
  -4   5   6      108.23      109.10      3.16 o 
  -3   5   6      176.95      204.84      3.16 o 
  -2   5   6       42.69       41.59      1.43 o 
  -1   5   6      144.17      137.93      2.22 o 
   0   5   6        4.25        1.37      0.64 o 
   1   5   6     1071.92     1029.58     11.57 o 
   2   5   6      570.46      543.91      6.83 o 
   3   5   6      754.77      701.40      8.51 o 
   4   5   6       70.53       85.02      2.48 o 
   5   5   6      281.17      274.67      4.37 o 
   6   5   6      297.82      278.80      5.11 o 
   7   5   6      937.30      916.23     11.07 o 
   8   5   6      255.81      260.24      5.09 o 
   9   5   6        2.15        4.26      1.93 o 
  10   5   6      184.56      177.97      7.65 o 
  11   5   6        0.13        0.92      2.32 o 
  12   5   6       11.89       10.52      2.97 o 
  13   5   6        3.59        6.10      2.93 o 
  14   5   6        8.00       10.43      3.33 o 
  15   5   6        1.03       -0.06      4.40 o 
 -14   6   6       13.85       25.24      6.73 o 
 -13   6   6        8.11        3.07      3.50 o 
 -12   6   6        4.80        8.63      2.95 o 
 -11   6   6        6.63       11.89      2.91 o 
 -10   6   6      137.27      147.07      5.63 o 
  -9   6   6       11.27        9.75      2.93 o 
  -8   6   6       98.23       90.59      4.24 o 
  -7   6   6       84.25       70.22      3.41 o 
  -6   6   6      112.07      141.20      4.11 o 
  -5   6   6       15.56        8.78      1.78 o 
  -4   6   6       72.47       58.56      2.33 o 
  -3   6   6       16.13       18.74      1.52 o 
  -2   6   6       66.70       88.06      2.20 o 
  -1   6   6      414.89      461.48      5.47 o 
   0   6   6      970.27      921.24     11.47 o 
   1   6   6      333.33      323.03      5.05 o 
   2   6   6      297.90      283.82      4.20 o 
   3   6   6      217.08      208.64      3.56 o 
   4   6   6      942.56      940.55     11.00 o 
   5   6   6       70.37       76.22      2.74 o 
   6   6   6       19.86       14.55      1.52 o 
   7   6   6       66.48       61.04      2.67 o 
   8   6   6       10.15       12.07      1.87 o 
   9   6   6        3.15        4.02      1.71 o 
  10   6   6       36.91       35.16      2.87 o 
  11   6   6       19.49       22.80      4.23 o 
  12   6   6        0.85       -1.08      3.00 o 
  13   6   6        4.63        2.62      3.32 o 
  14   6   6        0.40        1.93      3.57 o 
  15   6   6        6.06       12.72      4.34 o 
 -14   7   6        0.01        2.38      5.94 o 
 -13   7   6       32.60       43.35      4.97 o 
 -12   7   6        3.13       11.53      3.54 o 
 -11   7   6      135.74      144.23      6.96 o 
 -10   7   6       15.13       10.17      3.76 o 
  -9   7   6      100.06       94.60      4.55 o 
  -8   7   6        3.79        1.87      2.07 o 
  -7   7   6       14.64       12.17      2.12 o 
  -6   7   6        2.26        2.19      2.16 o 
  -5   7   6        2.10        0.79      1.17 o 
  -4   7   6      160.43      156.23      3.74 o 
  -3   7   6      373.93      330.82      5.15 o 
  -2   7   6        0.23       -0.39      0.92 o 
  -1   7   6     1028.77      992.48     13.58 o 
   0   7   6     1320.26     1316.93     15.73 o 
   1   7   6      246.05      218.42      3.88 o 
   2   7   6       21.25       23.00      1.92 o 
   3   7   6        1.44        1.03      1.06 o 
   4   7   6      486.38      488.86      7.12 o 
   5   7   6       87.88       72.99      2.47 o 
   6   7   6       93.52       83.58      3.22 o 
   7   7   6       47.80       47.22      2.73 o 
   8   7   6        7.77        9.19      1.98 o 
   9   7   6       39.38       34.56      2.90 o 
  10   7   6       13.59       14.92      2.81 o 
  11   7   6      112.92      117.50      5.48 o 
  12   7   6        2.14        3.77      2.82 o 
  13   7   6       36.58       32.81      4.66 o 
  14   7   6        1.77       -3.40      3.40 o 
  15   7   6       31.31       30.78      7.03 o 
 -14   8   6        8.16       15.04      6.83 o 
 -13   8   6        1.99        8.28      3.63 o 
 -12   8   6        1.11        7.00      3.30 o 
 -11   8   6       41.26       41.62      4.31 o 
 -10   8   6        1.46        4.98      3.07 o 
  -9   8   6       26.91       36.99      4.26 o 
  -8   8   6       29.68       31.87      3.46 o 
  -7   8   6        2.61        8.65      2.08 o 
  -6   8   6       84.81       94.63      3.58 o 
  -5   8   6      222.36      218.92      5.17 o 
  -4   8   6      292.37      304.76      5.70 o 
  -3   8   6       25.52       28.17      1.55 o 
  -2   8   6        0.52        0.91      1.02 o 
  -1   8   6      697.54      679.66      9.94 o 
   0   8   6       57.44       65.90      2.47 o 
   1   8   6      269.34      254.00      4.25 o 
   2   8   6      696.92      676.40      9.91 o 
   3   8   6       80.82       85.28      3.31 o 
   4   8   6        1.08        4.66      1.30 o 
   5   8   6       35.88       43.26      2.22 o 
   6   8   6       20.13       17.41      1.78 o 
   7   8   6       66.17       69.27      2.92 o 
   8   8   6        0.77       -0.54      1.46 o 
   9   8   6      143.82      135.83      4.81 o 
  10   8   6        0.11        1.29      2.29 o 
  11   8   6       57.14       63.75      4.25 o 
  12   8   6        0.81        1.53      2.67 o 
  13   8   6       53.85       52.46      5.11 o 
  14   8   6       40.36       46.49      4.40 o 
 -14   9   6       19.79       21.38      6.93 o 
 -13   9   6        3.24        9.70      5.94 o 
 -12   9   6        6.36        2.97      3.03 o 
 -11   9   6        2.70       -2.39      2.75 o 
 -10   9   6       25.29       31.75      3.88 o 
  -9   9   6       35.48       32.54      4.70 o 
  -8   9   6       13.90       14.38      2.95 o 
  -7   9   6       14.09        7.64      2.47 o 
  -6   9   6       19.90       18.77      2.56 o 
  -5   9   6        3.30       -1.56      2.94 o 
  -4   9   6        0.30        0.72      1.49 o 
  -3   9   6       53.91       52.11      2.17 o 
  -2   9   6        2.12        2.92      1.60 o 
  -1   9   6      372.69      351.55      6.87 o 
   0   9   6      246.09      241.75      5.41 o 
   1   9   6       36.85       34.85      2.17 o 
   2   9   6      299.84      301.26      4.78 o 
   3   9   6        0.44       -0.66      0.99 o 
   4   9   6      252.16      232.20      4.79 o 
   5   9   6       62.23       53.27      2.39 o 
   6   9   6        0.85       -0.22      1.46 o 
   7   9   6       48.67       45.84      2.41 o 
   8   9   6        3.34        4.40      1.59 o 
   9   9   6        0.23       -1.41      1.41 o 
  10   9   6        8.66        5.55      2.13 o 
  11   9   6       20.64       19.91      2.56 o 
  12   9   6        0.03        1.30      2.10 o 
  13   9   6        8.74        5.83      3.96 o 
  14   9   6        0.81        3.72      4.21 o 
 -13  10   6        0.89       -0.99      5.44 o 
 -12  10   6        0.38        5.34      5.00 o 
 -11  10   6       12.43       14.12      4.95 o 
 -10  10   6        8.03        2.48      3.06 o 
  -9  10   6      155.48      157.13     11.23 o 
  -8  10   6        1.37       -0.65      2.40 o 
  -7  10   6      239.04      245.95      7.95 o 
  -6  10   6       33.84       38.49      4.50 o 
  -5  10   6      105.83      115.54      5.42 o 
  -4  10   6       17.32       19.61      2.66 o 
  -3  10   6      624.34      600.89      8.97 o 
  -2  10   6       50.07       60.45      2.72 o 
  -1  10   6       56.65       55.02      3.13 o 
   0  10   6      175.38      182.27      5.21 o 
   1  10   6       15.38       16.11      1.80 o 
   2  10   6        1.29        1.17      1.82 o 
   3  10   6        0.13       -0.93      0.93 o 
   4  10   6       47.36       41.40      1.87 o 
   5  10   6        3.67        3.29      1.25 o 
   6  10   6       16.28       21.39      1.66 o 
   7  10   6        6.49        6.37      1.45 o 
   8  10   6        1.20        1.18      1.35 o 
   9  10   6        2.85        0.94      1.55 o 
  10  10   6        1.40       -0.47      1.60 o 
  11  10   6        2.64       -0.48      2.53 o 
  12  10   6        2.84        0.86      2.13 o 
  13  10   6        1.00       -0.94      2.04 o 
 -12  11   6        5.82        5.74      5.34 o 
 -11  11   6        0.39        1.19      2.89 o 
 -10  11   6        9.96       11.54      3.24 o 
  -9  11   6        5.68        3.08      6.24 o 
  -8  11   6       12.83       17.84      3.07 o 
  -7  11   6       27.50       23.82      4.38 o 
  -6  11   6        0.00       -1.93      1.93 o 
  -5  11   6       28.88       31.08      3.89 o 
  -4  11   6        0.35        0.44      1.39 o 
  -3  11   6        0.15       -0.35      1.36 o 
  -2  11   6       10.75        9.77      1.62 o 
  -1  11   6       19.08       23.22      2.67 o 
   0  11   6       16.40       15.85      2.04 o 
   1  11   6        3.41        4.35      1.46 o 
   2  11   6        0.09       -1.32      1.32 o 
   3  11   6      361.58      328.54      5.63 o 
   4  11   6       80.82       77.49      3.23 o 
   5  11   6      194.69      195.07      3.98 o 
   6  11   6        5.53        7.93      1.44 o 
   7  11   6      124.45      119.53      3.32 o 
   8  11   6       84.24       80.28      2.83 o 
   9  11   6       15.77       19.35      3.00 o 
  10  11   6        5.31        5.59      2.35 o 
  11  11   6        0.16        0.99      1.73 o 
  12  11   6        5.17        1.74      2.23 o 
 -11  12   6        0.03        2.97      2.97 o 
 -10  12   6        0.36        5.11      2.80 o 
  -9  12   6        0.70       -3.04      5.54 o 
  -8  12   6       12.26       16.95      4.16 o 
  -7  12   6       84.23       97.14      4.63 o 
  -6  12   6        8.01        8.54      1.96 o 
  -5  12   6        2.53       -1.51      2.79 o 
  -4  12   6       88.40       85.74      3.18 o 
  -3  12   6       45.98       38.35      2.27 o 
  -2  12   6       19.03       30.33      2.08 o 
  -1  12   6        0.01        0.69      1.39 o 
   0  12   6       15.44       18.93      1.88 o 
   1  12   6       20.45       22.39      2.03 o 
   2  12   6        5.57        6.50      1.65 o 
   3  12   6       21.48       20.69      1.99 o 
   4  12   6        1.13        1.84      1.18 o 
   5  12   6        0.25       -1.09      1.09 o 
   6  12   6       12.95        8.84      1.35 o 
   7  12   6       18.20       16.03      1.55 o 
   8  12   6       17.48       13.72      2.47 o 
   9  12   6       50.04       63.75      3.71 o 
  10  12   6       17.55       15.36      3.17 o 
  11  12   6        4.69        7.55      3.04 o 
 -10  13   6        3.80       -4.75      4.75 o 
  -9  13   6        5.24       -4.26      4.45 o 
  -8  13   6        1.81        6.93      5.15 o 
  -7  13   6        0.12       -1.65      3.00 o 
  -6  13   6       19.60       25.60      7.13 o 
  -5  13   6      194.88      207.07      7.19 o 
  -4  13   6        0.00        0.34      2.19 o 
  -3  13   6        1.95        1.67      1.33 o 
  -2  13   6        0.20       -1.73      1.73 o 
  -1  13   6       52.07       53.12      2.61 o 
   0  13   6        1.23       -0.99      1.38 o 
   1  13   6       57.87       60.64      2.76 o 
   2  13   6        1.17       -1.01      1.44 o 
   3  13   6      218.60      214.71      4.92 o 
   4  13   6       66.04       63.63      2.58 o 
   5  13   6       38.17       42.07      3.10 o 
   6  13   6       32.17       35.28      2.36 o 
   7  13   6       13.97       14.37      2.13 o 
   8  13   6       60.84       73.85      3.68 o 
   9  13   6       36.30       44.42      3.70 o 
  10  13   6        6.84       14.77      3.56 o 
  -9  14   6        7.75        8.71      6.24 o 
  -8  14   6        1.32       -4.26      4.85 o 
  -7  14   6       14.99       12.13      3.92 o 
  -6  14   6       26.35       28.25      4.19 o 
  -5  14   6       76.65       72.68      4.56 o 
  -4  14   6       35.26       38.62      4.53 o 
  -3  14   6      126.63      135.76      5.58 o 
  -2  14   6       41.72       48.12      3.39 o 
  -1  14   6        8.18        8.23      2.45 o 
   0  14   6       14.94       17.62      2.59 o 
   1  14   6       19.93       19.03      1.79 o 
   2  14   6        0.01       -1.15      1.15 o 
   3  14   6        0.67       -2.06      2.06 o 
   4  14   6        0.80       -1.93      3.12 o 
   5  14   6        3.68        3.42      3.56 o 
   6  14   6        0.05       -2.34      2.34 o 
   7  14   6        0.82       -0.02      2.39 o 
   8  14   6        0.04       -0.98      1.83 o 
   9  14   6        4.45        5.07      2.73 o 
  -8  15   6        7.02       14.76      5.10 o 
  -7  15   6        2.39        0.77      3.67 o 
  -6  15   6        0.90       -0.34      3.34 o 
  -5  15   6       32.01       34.93      3.67 o 
  -4  15   6       12.32        9.18      2.73 o 
  -3  15   6       55.33       66.66      4.02 o 
  -2  15   6       31.30       28.53      2.96 o 
  -1  15   6       56.93       62.01      3.56 o 
   0  15   6       17.37       21.90      2.99 o 
   1  15   6        3.29        1.98      2.21 o 
   2  15   6        4.10        6.80      2.44 o 
   3  15   6        0.16       -4.75      4.75 o 
   4  15   6        3.11       -1.91      2.17 o 
   5  15   6        8.36        3.67      2.66 o 
   6  15   6        2.08        2.25      5.34 o 
   7  15   6        3.58       -0.24      2.72 o 
   8  15   6        1.42        1.44      1.64 o 
  -6  16   6        0.23       -0.55      2.63 o 
  -5  16   6       25.48       19.73      3.22 o 
  -4  16   6        0.92        2.16      2.94 o 
  -3  16   6       34.51       33.84      3.17 o 
  -2  16   6       19.45       27.06      2.61 o 
  -1  16   6       71.85       73.93      7.52 o 
   0  16   6        6.18        9.70      4.55 o 
   1  16   6       89.53      111.24      8.31 o 
   2  16   6        6.75        3.78      2.54 o 
   3  16   6       11.04       14.37      3.00 o 
   4  16   6        7.20        5.76      3.71 o 
   5  16   6        6.65        5.84      2.80 o 
   6  16   6       12.31       15.69      3.28 o 
  -3  17   6        0.29       -2.77      2.77 o 
  -2  17   6        7.63       11.58      4.95 o 
  -1  17   6        2.98        5.34      4.26 o 
   0  17   6        2.81        1.68      4.06 o 
   1  17   6        0.05       -3.56      3.56 o 
   2  17   6        0.27       -3.56      3.56 o 
   3  17   6        0.04        2.57      2.66 o 
 -14   1   7        2.26        7.05      4.95 o 
 -13   1   7       20.33       20.83      4.50 o 
 -12   1   7       47.69       41.64      7.87 o 
 -11   1   7       86.60       95.12      5.07 o 
 -10   1   7        0.50       -1.94      1.94 o 
  -9   1   7       87.97       85.59      3.74 o 
  -8   1   7       46.88       47.89      2.27 o 
  -7   1   7      854.64      825.48     10.65 o 
  -6   1   7      119.45      130.88      3.10 o 
  -5   1   7      274.64      271.27      4.91 o 
  -4   1   7       52.14       44.62      1.68 o 
  -3   1   7       33.64       26.91      1.37 o 
  -2   1   7      327.25      350.41      4.98 o 
  -1   1   7      577.13      551.55      6.53 o 
   0   1   7      659.28      736.04      7.83 o 
   1   1   7      144.42      118.62      2.28 o 
   2   1   7      613.24      622.01      6.85 o 
   3   1   7     1303.04     1244.33     18.09 o 
   4   1   7      193.69      195.70      3.40 o 
   5   1   7      307.99      307.13      4.52 o 
   6   1   7      113.36       97.89      2.76 o 
   7   1   7      507.75      496.80      7.43 o 
   8   1   7        0.73       -1.06      1.69 o 
   9   1   7       74.77       85.04      3.02 o 
  10   1   7       12.84        7.07      1.83 o 
  11   1   7      159.33      169.42      5.10 o 
  12   1   7       18.83       28.28      3.01 o 
  13   1   7       58.28       71.93      7.72 o 
  14   1   7        6.13        2.05      3.64 o 
  15   1   7        0.19       -0.75      3.53 o 
 -14   2   7        0.69       -1.24      3.39 o 
 -13   2   7        2.25        2.12      5.25 o 
 -12   2   7       13.86       17.31      3.02 o 
 -11   2   7       78.85       83.74      3.91 o 
 -10   2   7        0.00       -0.31      1.82 o 
  -9   2   7        4.84        4.21      1.85 o 
  -8   2   7       29.61       24.32      2.34 o 
  -7   2   7       99.50      107.39      3.21 o 
  -6   2   7      238.55      271.38      4.62 o 
  -5   2   7      375.82      351.44      7.07 o 
  -4   2   7       79.84       69.02      2.01 o 
  -3   2   7      866.88      835.18      9.89 o 
  -2   2   7        4.11        3.68      1.09 o 
  -1   2   7     2773.21     2734.51     25.33 o 
   0   2   7      254.20      267.33      3.67 o 
   1   2   7       48.67       30.69      1.32 o 
   2   2   7        6.98        7.82      1.13 o 
   3   2   7       54.92       48.29      1.71 o 
   4   2   7       35.03       32.39      1.39 o 
   5   2   7       22.11       15.98      1.21 o 
   6   2   7        2.51       -0.56      1.11 o 
   7   2   7       48.38       56.40      2.29 o 
   8   2   7       13.48       11.63      1.68 o 
   9   2   7       88.76       89.02      3.28 o 
  10   2   7       13.45       14.21      2.31 o 
  11   2   7       35.43       39.86      3.06 o 
  12   2   7        0.00        1.12      2.55 o 
  13   2   7       14.86       16.46      6.47 o 
  14   2   7        6.66        3.48      2.93 o 
  15   2   7        2.86        8.67      4.34 o 
 -15   3   7        0.28       12.97      6.43 o 
 -14   3   7       22.80       31.99      4.72 o 
 -13   3   7       11.90       22.12      3.30 o 
 -12   3   7        5.52        5.34      2.99 o 
 -11   3   7       10.10       12.03      2.22 o 
 -10   3   7      148.89      159.12      5.33 o 
  -9   3   7       51.56       42.10      3.83 o 
  -8   3   7        6.03        3.57      2.13 o 
  -7   3   7       19.26       21.44      2.31 o 
  -6   3   7       17.73       12.66      2.00 o 
  -5   3   7       86.22       66.17      2.03 o 
  -4   3   7      631.29      568.21      6.89 o 
  -3   3   7       39.57       52.90      1.73 o 
  -2   3   7      788.19      790.40      8.74 o 
  -1   3   7        0.53        0.24      0.67 o 
   0   3   7       18.29       23.68      1.16 o 
   1   3   7      495.73      484.09      5.65 o 
   2   3   7      337.74      355.05      4.96 o 
   3   3   7       39.30       38.64      1.44 o 
   4   3   7       15.84       18.72      1.27 o 
   5   3   7       34.24       32.15      1.70 o 
   6   3   7      226.55      218.03      4.37 o 
   7   3   7       10.56        5.32      1.33 o 
   8   3   7       49.18       40.25      2.30 o 
   9   3   7      125.20      118.92      4.32 o 
  10   3   7       30.49       25.39      2.83 o 
  11   3   7        4.73        0.24      2.41 o 
  12   3   7        0.13        0.36      2.41 o 
  13   3   7        3.98        2.00      2.85 o 
  14   3   7        6.76       10.00      3.41 o 
  15   3   7        4.33        3.72      3.25 o 
 -15   4   7        1.11        1.98      5.94 o 
 -14   4   7        0.00        9.11      6.04 o 
 -13   4   7       39.51       39.95      6.43 o 
 -12   4   7       15.65       23.11      3.40 o 
 -11   4   7       96.36       93.00      5.72 o 
 -10   4   7      161.68      126.70      5.66 o 
  -9   4   7      187.18      202.73      6.47 o 
  -8   4   7      584.80      552.14     13.84 o 
  -7   4   7      125.28      103.00      4.47 o 
  -6   4   7       62.34       55.66      3.16 o 
  -5   4   7      101.76       91.38      3.09 o 
  -4   4   7      192.15      209.56      4.03 o 
  -3   4   7      146.17      130.01      2.67 o 
  -2   4   7        3.70        2.97      0.80 o 
  -1   4   7      516.37      501.75      5.75 o 
   0   4   7       59.98       57.75      1.69 o 
   1   4   7      916.61      908.33      9.41 o 
   2   4   7       23.39       21.73      1.20 o 
   3   4   7      788.84      758.07      8.66 o 
   4   4   7      122.36      108.36      3.09 o 
   5   4   7     1064.47     1038.32     12.20 o 
   6   4   7       86.18       84.33      2.59 o 
   7   4   7       15.62       11.71      1.44 o 
   8   4   7       16.62       14.50      1.92 o 
   9   4   7       15.47       14.20      2.16 o 
  10   4   7       56.78       49.56      3.58 o 
  11   4   7       19.97       18.89      3.06 o 
  12   4   7       18.35       15.96      4.11 o 
  13   4   7       37.25       39.94      4.14 o 
  14   4   7        2.96        5.34      3.19 o 
  15   4   7        8.17        6.50      3.56 o 
 -14   5   7        3.42        4.95      6.04 o 
 -13   5   7        2.51        1.63      2.76 o 
 -12   5   7        5.09       11.07      3.09 o 
 -11   5   7      173.64      153.48      6.20 o 
 -10   5   7      123.72      131.32      5.53 o 
  -9   5   7       20.82       28.85      3.86 o 
  -8   5   7      618.91      569.47     11.95 o 
  -7   5   7       21.74       28.37      2.60 o 
  -6   5   7      182.74      162.43      5.14 o 
  -5   5   7      110.79       92.04      3.41 o 
  -4   5   7       86.11       91.94      3.04 o 
  -3   5   7      270.81      262.70      4.82 o 
  -2   5   7       68.36       66.96      1.79 o 
  -1   5   7      113.86      105.76      2.34 o 
   0   5   7       14.66       16.29      1.08 o 
   1   5   7      766.31      706.63      8.02 o 
   2   5   7      816.71      784.35      9.46 o 
   3   5   7      291.46      294.34      4.62 o 
   4   5   7       56.47       52.45      2.10 o 
   5   5   7      106.88       99.53      2.74 o 
   6   5   7        2.16        0.43      1.15 o 
   7   5   7      492.73      505.37      8.35 o 
   8   5   7       10.64        9.71      1.86 o 
   9   5   7       28.17       33.86      3.17 o 
  10   5   7        1.11       -0.07      2.23 o 
  11   5   7       64.65       74.93      4.51 o 
  12   5   7        2.02        6.69      2.91 o 
  13   5   7       17.83       21.91      9.15 o 
  14   5   7        1.35        2.57      4.55 o 
  15   5   7        4.49        7.53      4.09 o 
 -13   6   7       23.28       24.08      4.27 o 
 -12   6   7        5.68        4.29      6.45 o 
 -11   6   7      177.17      173.91      6.66 o 
 -10   6   7        0.91        1.70      2.47 o 
  -9   6   7        1.58        3.74      2.33 o 
  -8   6   7       46.60       40.01      3.19 o 
  -7   6   7       76.44       73.45      3.73 o 
  -6   6   7        0.62        3.87      1.79 o 
  -5   6   7        6.57        4.09      1.54 o 
  -4   6   7        0.92        0.10      1.32 o 
  -3   6   7        0.15       -0.73      1.17 o 
  -2   6   7        0.39       -0.71      0.78 o 
  -1   6   7        2.48        2.22      0.90 o 
   0   6   7        7.56        6.94      1.04 o 
   1   6   7      338.44      336.32      5.43 o 
   2   6   7        7.20        6.44      1.10 o 
   3   6   7      228.60      226.44      3.91 o 
   4   6   7      661.66      639.06      8.22 o 
   5   6   7        4.43        4.23      1.29 o 
   6   6   7      139.29      141.77      6.91 o 
   7   6   7        0.95        0.69      1.45 o 
   8   6   7      156.50      150.34      4.46 o 
   9   6   7       14.46       11.36      4.69 o 
  10   6   7       29.01       27.90      5.84 o 
  11   6   7       15.74       12.61      3.60 o 
  12   6   7        7.97        9.87      6.28 o 
  13   6   7        0.50       -3.22      3.22 o 
  14   6   7        2.65       -0.07      3.76 o 
 -14   7   7       10.30       13.95      6.73 o 
 -13   7   7       17.83       15.54      6.43 o 
 -12   7   7       13.44       21.09      5.79 o 
 -11   7   7        3.58        1.33      3.06 o 
 -10   7   7       20.97       15.49      3.01 o 
  -9   7   7       49.43       44.20      3.51 o 
  -8   7   7        1.86        0.77      1.99 o 
  -7   7   7        5.33        3.92      2.10 o 
  -6   7   7       42.17       35.17      3.02 o 
  -5   7   7      246.43      210.42      5.19 o 
  -4   7   7       15.15       14.34      1.74 o 
  -3   7   7        0.80        0.95      1.22 o 
  -2   7   7        9.99        5.32      1.29 o 
  -1   7   7      430.25      417.66      5.66 o 
   0   7   7       19.73       21.96      1.45 o 
   1   7   7      149.72      148.91      3.34 o 
   2   7   7      234.90      218.07      4.20 o 
   3   7   7        0.28        0.60      1.24 o 
   4   7   7       39.60       44.93      2.46 o 
   5   7   7      175.08      191.39      4.63 o 
   6   7   7        6.23        5.03      1.57 o 
   7   7   7       76.90       87.75      3.78 o 
   8   7   7       10.78        4.78      1.98 o 
   9   7   7       57.28       59.06      3.50 o 
  10   7   7       15.26       11.98      2.85 o 
  11   7   7        8.99       14.46      3.84 o 
  12   7   7        1.11       -6.42      7.47 o 
  13   7   7       17.25       22.36      4.44 o 
  14   7   7        2.41        0.69      4.75 o 
 -14   8   7        9.59       17.62      7.22 o 
 -13   8   7       14.10       13.86      6.14 o 
 -12   8   7        0.21        5.43      3.28 o 
 -11   8   7        8.11        9.73      6.19 o 
 -10   8   7        0.90       -0.54      4.65 o 
  -9   8   7       43.60       55.24      4.45 o 
  -8   8   7        0.29        1.91      2.44 o 
  -7   8   7       78.70       66.65      5.34 o 
  -6   8   7       80.46       75.74      3.75 o 
  -5   8   7       13.71        9.75      1.88 o 
  -4   8   7        4.68        6.54      1.70 o 
  -3   8   7       20.32       19.31      1.84 o 
  -2   8   7      238.48      230.53      4.28 o 
  -1   8   7       98.85      100.90      2.76 o 
   0   8   7      278.23      259.10      4.45 o 
   1   8   7      327.16      303.30      5.56 o 
   2   8   7      458.98      443.20      7.42 o 
   3   8   7       25.84       26.25      1.96 o 
   4   8   7      487.37      458.45      7.85 o 
   5   8   7        0.50        3.02      1.47 o 
   6   8   7      263.53      253.55      6.02 o 
   7   8   7        8.86        6.82      2.07 o 
   8   8   7      102.78       94.10      3.64 o 
   9   8   7        3.05        3.29      2.29 o 
  10   8   7       76.70       80.56      4.54 o 
  11   8   7        6.67        6.12      2.78 o 
  12   8   7        3.05        0.89      4.60 o 
  13   8   7        4.36        0.49      3.64 o 
  14   8   7       18.35       22.34      5.03 o 
 -13   9   7        0.23        4.16      5.94 o 
 -12   9   7       53.69       55.90      9.90 o 
 -11   9   7       11.94        8.75      3.71 o 
 -10   9   7       65.79       72.36      5.23 o 
  -9   9   7        2.60        1.68      2.87 o 
  -8   9   7      133.48      128.48      6.10 o 
  -7   9   7        2.58        4.13      2.49 o 
  -6   9   7      289.79      265.06      8.30 o 
  -5   9   7       23.44       28.93      2.66 o 
  -4   9   7      920.44      876.98     16.46 o 
  -3   9   7      174.98      169.73      4.01 o 
  -2   9   7      126.06      129.84      5.65 o 
  -1   9   7      358.94      342.25      7.11 o 
   0   9   7     1334.61     1252.59     19.14 o 
   1   9   7       12.81       14.03      2.15 o 
   2   9   7       59.91       53.44      2.29 o 
   3   9   7       78.79       76.91      2.88 o 
   4   9   7      401.06      392.87      7.04 o 
   5   9   7        0.07       -1.29      1.29 o 
   6   9   7       14.99       14.12      1.80 o 
   7   9   7       46.84       46.46      2.58 o 
   8   9   7        0.56       -0.14      1.55 o 
   9   9   7       49.23       50.70      2.88 o 
  10   9   7        4.46        3.77      2.09 o 
  11   9   7       10.90        7.57      2.37 o 
  12   9   7       26.45       29.94      3.09 o 
  13   9   7        1.34        4.22      2.46 o 
 -13  10   7       18.19       10.59      6.24 o 
 -12  10   7        0.64        1.09      5.05 o 
 -11  10   7       11.83       12.81      8.71 o 
 -10  10   7       87.78       87.69      9.01 o 
  -9  10   7        2.75        7.32      3.15 o 
  -8  10   7       68.02       79.99      5.08 o 
  -7  10   7        2.02       -2.29      2.29 o 
  -6  10   7       13.67       16.75      2.52 o 
  -5  10   7        9.14        9.60      2.03 o 
  -4  10   7       85.57       87.44      3.84 o 
  -3  10   7       63.62       57.58      2.43 o 
  -2  10   7       41.73       36.25      1.97 o 
  -1  10   7       12.53       12.36      1.79 o 
   0  10   7       40.26       37.74      2.56 o 
   1  10   7       48.84       51.28      2.65 o 
   2  10   7        0.98        0.63      1.07 o 
   3  10   7      302.55      292.84      5.02 o 
   4  10   7       29.69       26.30      1.72 o 
   5  10   7        0.14       -0.34      1.19 o 
   6  10   7        1.43       -0.14      1.30 o 
   7  10   7       29.92       34.26      2.20 o 
   8  10   7        0.92       -0.76      1.38 o 
   9  10   7        1.27       -1.62      1.62 o 
  10  10   7       26.98       28.46      2.55 o 
  11  10   7        3.15        4.04      2.18 o 
  12  10   7        0.94        3.34      2.26 o 
 -12  11   7       15.37       12.77      6.53 o 
 -11  11   7        0.09        0.18      3.71 o 
 -10  11   7        2.49        1.62      5.00 o 
  -9  11   7       46.74       55.46      8.07 o 
  -8  11   7      189.03      216.63      8.10 o 
  -7  11   7        1.53        3.88      2.43 o 
  -6  11   7      234.89      229.12      6.68 o 
  -5  11   7      141.40      136.63      5.01 o 
  -4  11   7      180.72      200.25      5.79 o 
  -3  11   7       19.54       19.94      2.03 o 
  -2  11   7      106.18      114.86      3.22 o 
  -1  11   7       44.07       47.66      3.00 o 
   0  11   7      204.82      207.96      5.25 o 
   1  11   7        2.59        3.23      1.76 o 
   2  11   7       59.93       56.53      2.85 o 
   3  11   7        0.45        0.63      1.07 o 
   4  11   7        5.48        0.44      1.20 o 
   5  11   7        0.73        0.99      1.25 o 
   6  11   7       15.26       15.00      1.66 o 
   7  11   7       16.80       12.29      1.74 o 
   8  11   7       24.44       19.78      2.13 o 
   9  11   7        0.00       -1.74      1.74 o 
  10  11   7        1.01        1.18      1.77 o 
  11  11   7       34.52       42.35      3.21 o 
  12  11   7        1.47        1.37      1.98 o 
 -11  12   7        0.43        0.69      5.25 o 
 -10  12   7       16.71       21.54      3.63 o 
  -9  12   7       31.15       42.20      4.45 o 
  -8  12   7        7.54        8.56      2.85 o 
  -7  12   7       17.73       18.80      3.03 o 
  -6  12   7      149.63      155.15      5.39 o 
  -5  12   7        4.67        3.86      1.81 o 
  -4  12   7        1.62        3.15      1.75 o 
  -3  12   7       27.74       27.78      2.24 o 
  -2  12   7       32.16       35.97      2.51 o 
  -1  12   7        0.03        1.15      1.56 o 
   0  12   7      157.44      163.62      4.63 o 
   1  12   7        0.01        1.10      1.60 o 
   2  12   7      131.39      130.94      4.17 o 
   3  12   7       25.22       32.60      2.41 o 
   4  12   7       34.30       36.10      1.90 o 
   5  12   7        8.98        4.85      1.33 o 
   6  12   7      164.19      168.98      3.88 o 
   7  12   7        0.05        1.27      1.43 o 
   8  12   7       39.16       42.44      2.32 o 
   9  12   7        6.25       10.67      2.03 o 
  10  12   7        5.00        1.51      1.65 o 
  11  12   7        0.43        2.46      2.09 o 
 -10  13   7        0.12       -1.19      5.44 o 
  -9  13   7        0.03        1.48      4.95 o 
  -8  13   7        1.56       -3.07      4.75 o 
  -7  13   7       12.59        9.40      5.54 o 
  -6  13   7       10.57        4.61      3.29 o 
  -5  13   7        0.38        2.38      2.87 o 
  -4  13   7       16.93       12.51      3.68 o 
  -3  13   7        3.89        4.57      1.64 o 
  -2  13   7       20.98       23.53      1.77 o 
  -1  13   7       12.97       15.78      1.97 o 
   0  13   7       24.93       27.29      2.22 o 
   1  13   7        0.01       -0.07      1.45 o 
   2  13   7        0.03       -1.45      1.45 o 
   3  13   7       10.87       10.74      1.88 o 
   4  13   7        0.99       -1.55      1.55 o 
   5  13   7       24.92       31.40      2.30 o 
   6  13   7        1.38        1.54      1.27 o 
   7  13   7       21.77       24.68      1.97 o 
   8  13   7        0.97        1.68      2.11 o 
   9  13   7        1.56        1.25      2.24 o 
  10  13   7       14.06        9.98      3.81 o 
  -9  14   7        1.02       -4.75      5.05 o 
  -8  14   7       20.83       27.22      7.13 o 
  -7  14   7        6.16        2.86      5.49 o 
  -6  14   7        2.09        3.05      3.39 o 
  -5  14   7       18.01       25.31      4.13 o 
  -4  14   7        3.46        2.73      3.89 o 
  -3  14   7       25.77       32.27      3.39 o 
  -2  14   7       10.93       18.70      2.12 o 
  -1  14   7       20.96       25.81      3.34 o 
   0  14   7        0.01       -1.53      1.53 o 
   1  14   7        0.94        0.52      1.57 o 
   2  14   7       38.22       35.87      2.32 o 
   3  14   7        0.08       -1.36      1.36 o 
   4  14   7       11.59       11.91      2.32 o 
   5  14   7        0.05       -0.16      4.26 o 
   6  14   7      100.35      115.90      7.92 o 
   7  14   7        1.53        4.92      1.79 o 
   8  14   7       70.56       81.29      3.79 o 
  -7  15   7        6.19        4.61      3.99 o 
  -6  15   7       26.85       34.81      4.90 o 
  -5  15   7       25.47       35.54      4.72 o 
  -4  15   7       17.86       21.20      3.24 o 
  -3  15   7        2.61        4.52      3.76 o 
  -2  15   7       62.36       73.48      4.26 o 
  -1  15   7       50.29       51.87      3.54 o 
   0  15   7        4.60        2.02      2.35 o 
   1  15   7       13.21       15.84      1.87 o 
   2  15   7       13.16       14.42      1.93 o 
   3  15   7        1.81        0.37      3.27 o 
   4  15   7        3.98        4.26      3.66 o 
   5  15   7        1.16        0.99      2.73 o 
   6  15   7        0.51       -0.59      2.73 o 
   7  15   7        0.76        1.09      5.05 o 
  -5  16   7        7.58        9.13      3.40 o 
  -4  16   7       12.39       12.20      3.01 o 
  -3  16   7       21.40       31.40      3.32 o 
  -2  16   7        0.48        6.76      2.37 o 
  -1  16   7        0.12       -0.03      1.97 o 
   0  16   7        1.08        1.57      1.93 o 
   1  16   7        9.40       13.36      4.65 o 
   2  16   7        0.18        2.23      2.45 o 
   3  16   7        0.47       -3.02      3.02 o 
   4  16   7        0.11       -2.44      2.44 o 
   5  16   7        7.90        4.50      2.90 o 
 -14   0   8        2.40       11.88      6.04 o 
 -13   0   8      152.14      169.04     12.47 o 
 -12   0   8        0.02        1.68      5.25 o 
 -11   0   8      145.90      146.87     10.39 o 
 -10   0   8        2.55        1.58      4.45 o 
  -9   0   8      475.68      458.03     18.71 o 
  -8   0   8        9.72        8.33      2.27 o 
  -7   0   8       36.97       38.78      2.58 o 
  -6   0   8      929.12      926.54     17.12 o 
  -5   0   8       35.64       50.34      3.08 o 
  -4   0   8     1271.87     1158.87     20.36 o 
  -3   0   8      174.04      184.11      6.70 o 
  -2   0   8       12.54        8.73      1.74 o 
  -1   0   8      479.23      499.92      9.67 o 
   0   0   8       18.04       14.51      1.59 o 
   1   0   8      129.21      112.71      3.46 o 
   2   0   8      390.69      366.02      7.13 o 
   3   0   8      532.11      481.22      8.76 o 
   4   0   8       27.04       37.32      3.60 o 
   5   0   8      793.71      749.23     12.59 o 
   6   0   8       49.34       57.94      3.40 o 
   7   0   8      397.49      382.24      9.06 o 
   8   0   8       22.59       27.26      3.56 o 
   9   0   8     1336.58     1216.73     33.62 o 
  10   0   8      230.71      244.69      7.65 o 
  11   0   8      344.12      368.93     20.68 o 
  12   0   8      148.58      153.14     12.62 o 
  13   0   8        3.86       -0.79      4.65 o 
  14   0   8        6.87       10.49      5.64 o 
  15   0   8        0.32       -5.05      5.05 o 
 -14   1   8       51.67       54.75      7.47 o 
 -13   1   8        7.24        6.72      6.83 o 
 -12   1   8       29.68       33.26      4.75 o 
 -11   1   8        1.40       -0.50      3.11 o 
 -10   1   8       32.34       33.65      3.46 o 
  -9   1   8      351.49      357.33      7.85 o 
  -8   1   8       56.33       53.75      3.42 o 
  -7   1   8       37.68       35.03      1.84 o 
  -6   1   8      653.58      602.75      8.07 o 
  -5   1   8     1995.27     1951.05     28.78 o 
  -4   1   8      177.54      164.38      3.62 o 
  -3   1   8     1361.60     1345.45     16.32 o 
  -2   1   8       70.87       79.19      3.10 o 
  -1   1   8      296.10      311.77      4.79 o 
   0   1   8        0.03       -0.14      0.83 o 
   1   1   8      790.48      782.36      8.42 o 
   2   1   8       31.33       31.30      1.41 o 
   3   1   8       20.41       13.56      1.16 o 
   4   1   8       23.86       17.39      1.32 o 
   5   1   8      185.74      168.37      3.50 o 
   6   1   8       28.00       27.32      1.76 o 
   7   1   8       34.11       25.65      1.92 o 
   8   1   8        5.96        4.14      1.55 o 
   9   1   8       10.92        6.66      1.79 o 
  10   1   8      232.10      203.32      5.34 o 
  11   1   8       31.77       29.19      2.93 o 
  12   1   8       23.75       29.61      3.14 o 
  13   1   8        5.33        7.65      3.06 o 
  14   1   8        4.40        5.45      3.67 o 
  15   1   8        1.83        4.11      4.09 o 
 -14   2   8        2.22        7.03      5.34 o 
 -13   2   8        1.23        0.00      4.21 o 
 -12   2   8       28.50       30.55      3.54 o 
 -11   2   8       40.94       39.06      3.54 o 
 -10   2   8        1.01       -0.26      2.31 o 
  -9   2   8      137.00      135.59      5.58 o 
  -8   2   8       30.01       20.90      2.33 o 
  -7   2   8       24.19       22.34      2.34 o 
  -6   2   8        3.57        1.37      1.32 o 
  -5   2   8      323.11      277.48      4.94 o 
  -4   2   8      144.67      134.90      3.26 o 
  -3   2   8      308.52      314.24      4.88 o 
  -2   2   8        0.59        2.52      1.05 o 
  -1   2   8       75.54       85.11      2.13 o 
   0   2   8       10.46       15.08      1.13 o 
   1   2   8      937.36      981.49     10.26 o 
   2   2   8      282.39      278.50      4.20 o 
   3   2   8      732.01      747.16      8.67 o 
   4   2   8       32.23       39.27      1.70 o 
   5   2   8        0.53        2.03      1.15 o 
   6   2   8      123.79      122.99      3.11 o 
   7   2   8        7.77        8.38      1.72 o 
   8   2   8      216.27      208.32      4.55 o 
   9   2   8        9.68       10.43      1.75 o 
  10   2   8        1.19        0.77      1.77 o 
  11   2   8        0.13       -1.84      1.84 o 
  12   2   8        1.09        2.56      2.70 o 
  13   2   8       21.33       17.98      3.36 o 
  14   2   8        2.18       -0.81      3.40 o 
  15   2   8        0.99       -0.25      3.82 o 
 -14   3   8        0.26        1.39      5.64 o 
 -13   3   8      112.61      128.47      7.75 o 
 -12   3   8        0.07        1.01      4.16 o 
 -11   3   8       48.44       58.87      4.69 o 
 -10   3   8        0.50        2.53      2.46 o 
  -9   3   8      107.41      111.91      5.65 o 
  -8   3   8       22.21       30.04      2.92 o 
  -7   3   8       70.97       80.31      4.01 o 
  -6   3   8       82.67       95.64      3.28 o 
  -5   3   8     1149.43     1060.32     14.95 o 
  -4   3   8      223.56      225.96      4.27 o 
  -3   3   8      529.99      487.40      6.63 o 
  -2   3   8      203.28      209.00      3.61 o 
  -1   3   8     1634.61     1620.23     17.41 o 
   0   3   8      292.58      267.70      4.08 o 
   1   3   8      778.01      746.40      8.53 o 
   2   3   8      102.10      115.14      2.67 o 
   3   3   8     1901.78     1899.58     21.16 o 
   4   3   8       64.01       57.51      1.96 o 
   5   3   8        3.35        2.14      1.17 o 
   6   3   8        0.84        3.78      1.32 o 
   7   3   8        5.26        5.91      1.45 o 
   8   3   8        9.08        6.34      1.75 o 
   9   3   8       25.19       20.92      2.41 o 
  10   3   8        4.52        4.55      2.13 o 
  11   3   8       22.96       28.69      3.42 o 
  12   3   8        7.30        1.32      2.63 o 
  13   3   8        7.46        7.09      3.09 o 
  14   3   8        1.83        1.49      2.96 o 
  15   3   8       10.58       14.73      4.55 o 
 -14   4   8       11.28        5.84      6.14 o 
 -13   4   8        9.41       17.28      4.27 o 
 -12   4   8       60.21       69.80      5.87 o 
 -11   4   8      270.42      263.27      8.19 o 
 -10   4   8      109.57       96.98      4.88 o 
  -9   4   8        4.68        5.03      3.21 o 
  -8   4   8       67.34       57.52      8.24 o 
  -7   4   8       39.24       43.15      3.16 o 
  -6   4   8      188.63      185.40      5.74 o 
  -5   4   8       36.63       28.71      2.19 o 
  -4   4   8      665.13      600.08     10.23 o 
  -3   4   8        0.63       -1.12      1.12 o 
  -2   4   8      489.97      516.03      6.39 o 
  -1   4   8       33.93       26.70      1.36 o 
   0   4   8      771.43      747.98      8.19 o 
   1   4   8      592.33      615.44      7.39 o 
   2   4   8       54.05       54.64      1.87 o 
   3   4   8       14.35       16.54      1.40 o 
   4   4   8     1457.15     1452.57     16.40 o 
   5   4   8        0.96        3.49      1.28 o 
   6   4   8       23.85       33.61      1.95 o 
   7   4   8        0.36       -1.24      1.24 o 
   8   4   8       11.57       12.10      2.10 o 
   9   4   8       53.33       58.80      3.89 o 
  10   4   8        2.13        2.73      2.43 o 
  11   4   8       14.70       14.99      3.02 o 
  12   4   8        0.34        0.99      2.73 o 
  13   4   8        0.35       -0.63      2.76 o 
  14   4   8        0.16       -3.46      3.46 o 
 -13   5   8        0.18        4.67      3.62 o 
 -12   5   8        2.74        6.98      2.93 o 
 -11   5   8       47.92       39.67      3.82 o 
 -10   5   8      191.09      190.93      6.81 o 
  -9   5   8       11.91       16.91      2.89 o 
  -8   5   8       39.16       39.25      3.34 o 
  -7   5   8      205.51      198.05      9.12 o 
  -6   5   8       40.21       17.88      2.37 o 
  -5   5   8        3.13       -0.66      1.67 o 
  -4   5   8        1.26        0.83      1.29 o 
  -3   5   8      181.01      176.52      4.06 o 
  -2   5   8       11.38        8.63      1.28 o 
  -1   5   8      491.64      501.80      6.80 o 
   0   5   8      116.95      126.43      2.67 o 
   1   5   8      294.86      286.25      4.26 o 
   2   5   8      132.88      141.45      2.94 o 
   3   5   8       90.55       87.32      2.66 o 
   4   5   8      648.24      616.98      9.18 o 
   5   5   8       29.87       29.06      2.13 o 
   6   5   8       85.37       85.33      3.22 o 
   7   5   8        0.01       -1.47      1.47 o 
   8   5   8      298.47      287.85      7.88 o 
   9   5   8        1.84        4.46      2.34 o 
  10   5   8      147.83      132.56      5.78 o 
  11   5   8      111.34      123.48      7.24 o 
  12   5   8        8.83        4.80      5.69 o 
  13   5   8       19.09       13.05      4.30 o 
  14   5   8        1.48       -2.78      3.69 o 
 -13   6   8       17.98        8.51      6.24 o 
 -12   6   8        0.31        1.98      3.64 o 
 -11   6   8      113.42      111.71      5.61 o 
 -10   6   8       24.02       21.43      3.44 o 
  -9   6   8       44.57       43.40      3.61 o 
  -8   6   8       52.37       55.75      3.72 o 
  -7   6   8      302.98      281.69      7.55 o 
  -6   6   8       13.72       21.29      2.51 o 
  -5   6   8       47.69       40.90      2.88 o 
  -4   6   8        0.68        5.05      1.56 o 
  -3   6   8       25.71       28.57      1.75 o 
  -2   6   8        1.95       -0.13      1.00 o 
  -1   6   8      442.60      405.32      5.82 o 
   0   6   8      175.95      152.19      3.21 o 
   1   6   8       16.91       13.52      1.37 o 
   2   6   8        1.11        0.45      1.24 o 
   3   6   8      336.30      322.20      5.69 o 
   4   6   8        8.91        4.85      1.46 o 
   5   6   8       46.39       43.41      2.49 o 
   6   6   8       53.87       54.23      3.11 o 
   7   6   8      181.47      185.83      6.34 o 
   8   6   8       64.38       70.91      4.23 o 
   9   6   8        7.50        8.31      3.18 o 
  10   6   8       25.40       27.85      4.27 o 
  11   6   8       13.74       22.71      4.09 o 
  12   6   8        0.61        1.63      4.95 o 
  13   6   8       21.51       23.88      4.78 o 
  14   6   8        5.18       11.93      4.62 o 
 -13   7   8       62.62       62.25      9.01 o 
 -12   7   8        9.62       16.47      4.11 o 
 -11   7   8        0.02       -1.61      3.00 o 
 -10   7   8        6.66       11.08      3.38 o 
  -9   7   8        0.99        3.61      2.42 o 
  -8   7   8       61.11       68.30      4.03 o 
  -7   7   8        0.01       -1.36      2.03 o 
  -6   7   8       61.03       55.83      3.46 o 
  -5   7   8      127.02      102.15      4.21 o 
  -4   7   8      124.62      118.62      4.89 o 
  -3   7   8       23.79       29.66      2.26 o 
  -2   7   8       88.75       74.73      2.25 o 
  -1   7   8        0.77       -0.94      0.94 o 
   0   7   8       18.40       13.86      1.33 o 
   1   7   8      271.50      252.72      4.36 o 
   2   7   8     1439.18     1410.11     17.42 o 
   3   7   8      432.53      439.56      7.77 o 
   4   7   8      154.85      155.42      4.32 o 
   5   7   8       19.48       19.12      2.03 o 
   6   7   8      136.64      141.18      4.33 o 
   7   7   8       52.04       54.89      3.27 o 
   8   7   8       89.09       81.40      4.46 o 
   9   7   8        2.54        6.85      3.25 o 
  10   7   8        6.13        6.31      3.39 o 
  11   7   8        4.47        1.04      4.60 o 
  12   7   8        9.16        8.09      3.94 o 
  13   7   8        3.76        7.74      4.21 o 
 -13   8   8       15.76       19.70      6.93 o 
 -12   8   8       44.72       65.52      8.81 o 
 -11   8   8        5.26        8.97      4.90 o 
 -10   8   8       17.06       27.41      3.97 o 
  -9   8   8        0.87       -0.41      4.75 o 
  -8   8   8       38.39       35.51      5.34 o 
  -7   8   8       22.22       18.15      3.20 o 
  -6   8   8      339.88      332.79     22.76 o 
  -5   8   8        1.32        3.15      2.32 o 
  -4   8   8       81.91       88.13      3.55 o 
  -3   8   8        0.82       -0.45      1.78 o 
  -2   8   8      425.68      413.80      7.84 o 
  -1   8   8       67.78       73.29      2.86 o 
   0   8   8       91.00       85.16      2.61 o 
   1   8   8      151.28      141.31      3.78 o 
   2   8   8      366.90      363.54      6.71 o 
   3   8   8        6.34        5.37      1.64 o 
   4   8   8      205.82      202.84      4.90 o 
   5   8   8      141.77      144.85      4.27 o 
   6   8   8        4.05        2.72      1.63 o 
   7   8   8       28.93       35.27      2.54 o 
   8   8   8        1.59        0.85      1.78 o 
   9   8   8       47.99       48.73      3.34 o 
  10   8   8        0.38        0.13      3.10 o 
  11   8   8        0.28        0.93      3.21 o 
  12   8   8       38.65       34.18      5.10 o 
  13   8   8        3.11       -2.68      6.48 o 
 -13   9   8       13.31       19.00      6.83 o 
 -12   9   8        1.21        3.46      5.54 o 
 -11   9   8       16.14       19.56      6.88 o 
 -10   9   8       10.67       19.05      3.92 o 
  -9   9   8        0.23       -3.12      3.12 o 
  -8   9   8       25.31       29.75      3.68 o 
  -7   9   8       11.69       14.14      3.76 o 
  -6   9   8       20.32       20.33      3.04 o 
  -5   9   8       62.16       63.74      5.10 o 
  -4   9   8       57.75       55.09      3.33 o 
  -3   9   8       25.62       23.27      2.50 o 
  -2   9   8        9.24       12.27      1.79 o 
  -1   9   8       93.37       99.54      3.30 o 
   0   9   8       22.03       24.13      2.30 o 
   1   9   8       48.11       45.41      3.14 o 
   2   9   8      129.12      132.01      3.77 o 
   3   9   8       28.07       24.68      1.99 o 
   4   9   8        0.12        0.16      1.42 o 
   5   9   8       35.69       36.65      2.38 o 
   6   9   8        5.45        4.67      1.67 o 
   7   9   8       32.81       36.60      3.96 o 
   8   9   8       10.57        6.47      1.93 o 
   9   9   8        0.93        1.06      1.79 o 
  10   9   8        0.74        2.39      2.11 o 
  11   9   8       11.47        8.04      2.99 o 
  12   9   8        1.65        1.08      2.79 o 
 -12  10   8        5.70        8.81      6.24 o 
 -11  10   8        9.34        2.18      5.64 o 
 -10  10   8        6.86        7.84      3.44 o 
  -9  10   8        3.96        1.65      2.92 o 
  -8  10   8       40.87       55.19      5.44 o 
  -7  10   8        3.62        1.01      2.64 o 
  -6  10   8      267.42      277.04      8.94 o 
  -5  10   8       12.05        3.60      2.40 o 
  -4  10   8      176.73      203.58      7.93 o 
  -3  10   8        1.65        2.13      1.88 o 
  -2  10   8       63.38       65.74      5.46 o 
  -1  10   8       22.08       21.97      1.87 o 
   0  10   8      160.36      170.43      4.94 o 
   1  10   8      120.86      124.66      4.25 o 
   2  10   8      124.23      129.80      2.97 o 
   3  10   8       58.55       53.67      2.22 o 
   4  10   8       37.88       37.40      2.28 o 
   5  10   8        2.43       -0.09      1.49 o 
   6  10   8        0.01        0.07      1.54 o 
   7  10   8       11.77       10.22      1.90 o 
   8  10   8        0.47        0.04      1.69 o 
   9  10   8       20.34       21.20      2.42 o 
  10  10   8        1.65        0.62      1.89 o 
  11  10   8        3.16        2.80      2.37 o 
  12  10   8        4.57        5.91      2.82 o 
 -11  11   8        2.95       -5.44      5.44 o 
 -10  11   8        3.66        3.44      3.13 o 
  -9  11   8       16.09       14.60      3.44 o 
  -8  11   8       17.24       19.09      3.53 o 
  -7  11   8        4.42       -1.93      2.67 o 
  -6  11   8        1.65       -0.14      4.26 o 
  -5  11   8       68.35       75.77      4.63 o 
  -4  11   8        2.60        1.83      1.97 o 
  -3  11   8        3.77        8.05      2.13 o 
  -2  11   8       12.16       13.82      2.02 o 
  -1  11   8        7.83        6.28      1.55 o 
   0  11   8      100.09      103.82      3.99 o 
   1  11   8       54.47       46.70      2.95 o 
   2  11   8       32.12       32.10      2.51 o 
   3  11   8        0.50       -0.05      1.20 o 
   4  11   8        8.67        9.14      1.40 o 
   5  11   8        5.49        4.15      1.42 o 
   6  11   8      112.29      111.77      3.45 o 
   7  11   8        9.70       10.55      2.39 o 
   8  11   8       67.89       71.07      3.28 o 
   9  11   8        0.52        1.77      1.92 o 
  10  11   8       33.13       32.65      2.76 o 
  11  11   8       18.85       25.50      2.92 o 
 -10  12   8       10.00        4.35      6.33 o 
  -9  12   8        7.88        5.24      3.07 o 
  -8  12   8        4.53        3.86      2.88 o 
  -7  12   8        0.08        2.93      2.61 o 
  -6  12   8       13.16       16.01      2.83 o 
  -5  12   8        7.69       16.36      2.47 o 
  -4  12   8       24.68       23.37      2.66 o 
  -3  12   8       26.09       25.07      2.53 o 
  -2  12   8        9.10        5.18      1.52 o 
  -1  12   8        4.61        4.70      1.73 o 
   0  12   8        0.03       -0.24      1.56 o 
   1  12   8        8.69        5.17      1.84 o 
   2  12   8        2.28        1.29      1.67 o 
   3  12   8        8.55       11.04      1.97 o 
   4  12   8        7.09        7.67      1.36 o 
   5  12   8        6.96        4.56      1.39 o 
   6  12   8       12.00       11.51      1.75 o 
   7  12   8       22.81       26.60      2.15 o 
   8  12   8       22.77       19.95      2.11 o 
   9  12   8        1.37        1.88      1.88 o 
  10  12   8        0.00        1.51      1.85 o 
  -9  13   8        7.08        7.82      5.84 o 
  -8  13   8        8.82        4.95      5.54 o 
  -7  13   8       13.35       12.67      5.64 o 
  -6  13   8       10.05        2.18      5.15 o 
  -5  13   8        0.57       -0.62      3.12 o 
  -4  13   8        1.35       -2.37      2.37 o 
  -3  13   8       54.93       67.88      3.83 o 
  -2  13   8       30.57       31.06      2.11 o 
  -1  13   8       36.50       33.26      2.14 o 
   0  13   8        0.15        0.01      1.60 o 
   1  13   8        0.00       -1.60      1.60 o 
   2  13   8       26.66       14.24      2.13 o 
   3  13   8        0.00       -0.74      1.65 o 
   4  13   8       44.49       53.20      3.01 o 
   5  13   8        0.17       -1.78      1.78 o 
   6  13   8      121.44      134.13      3.43 o 
   7  13   8        0.01       -1.45      1.45 o 
   8  13   8        7.17       11.36      1.75 o 
   9  13   8        1.86        6.17      1.77 o 
  -8  14   8       12.97       15.93      6.73 o 
  -7  14   8       20.76       25.83      6.93 o 
  -6  14   8        0.82       -0.76      6.58 o 
  -5  14   8        2.64        7.11      3.78 o 
  -4  14   8       31.65       39.06      4.82 o 
  -3  14   8        3.67        2.35      4.01 o 
  -2  14   8       63.79       64.81      3.37 o 
  -1  14   8       27.76       27.62      2.49 o 
   0  14   8       84.22      101.01      4.06 o 
   1  14   8       18.13       27.08      2.40 o 
   2  14   8       24.57       27.14      2.38 o 
   3  14   8        0.04       -0.97      1.60 o 
   4  14   8        3.87        0.26      2.33 o 
   5  14   8        0.24       -1.55      1.55 o 
   6  14   8       11.74       13.00      2.95 o 
   7  14   8       11.47       16.82      2.43 o 
  -6  15   8        0.04        0.90      3.64 o 
  -5  15   8       27.93       46.33      5.46 o 
  -4  15   8        0.77        5.55      3.56 o 
  -3  15   8        3.35        6.78      2.92 o 
  -2  15   8        0.54        2.03      2.63 o 
  -1  15   8        0.12       -0.37      1.76 o 
   0  15   8       19.21       20.21      2.88 o 
   1  15   8        1.66       -0.97      2.74 o 
   2  15   8       13.10       13.97      2.01 o 
   3  15   8        4.01        1.74      1.55 o 
   4  15   8       12.40       16.90      5.20 o 
   5  15   8       20.81       22.47      3.80 o 
   6  15   8        3.60        3.51      3.18 o 
  -3  16   8       10.89        8.95      2.93 o 
  -2  16   8        6.87        5.57      2.69 o 
  -1  16   8        3.35        5.19      2.35 o 
   0  16   8        1.84       -1.77      2.17 o 
   1  16   8        2.07       -1.60      2.15 o 
   2  16   8        3.53       -3.46      3.46 o 
   3  16   8        1.18        0.20      2.59 o 
 -13   1   9       12.39       15.70      4.51 o 
 -12   1   9       27.99       37.06      5.07 o 
 -11   1   9       15.05        8.72      3.86 o 
 -10   1   9       21.16       20.76      5.54 o 
  -9   1   9      192.73      182.24      7.87 o 
  -8   1   9       31.57       27.30      2.63 o 
  -7   1   9        2.38       -1.48      1.48 o 
  -6   1   9       20.22       15.21      1.70 o 
  -5   1   9        4.87        2.77      1.50 o 
  -4   1   9      397.47      376.38      6.23 o 
  -3   1   9      161.47      182.65      6.20 o 
  -2   1   9       27.46       25.48      1.89 o 
  -1   1   9        9.46        8.42      1.32 o 
   0   1   9        0.19       -0.98      0.98 o 
   1   1   9      154.90      155.62      3.07 o 
   2   1   9       15.32       13.42      1.27 o 
   3   1   9      210.20      212.38      3.78 o 
   4   1   9       80.06       89.06      2.68 o 
   5   1   9      210.37      210.54      4.14 o 
   6   1   9      242.42      226.17      4.66 o 
   7   1   9       85.38       86.81      3.07 o 
   8   1   9      119.36      124.23      3.85 o 
   9   1   9       37.12       35.55      2.86 o 
  10   1   9      147.87      173.11      5.22 o 
  11   1   9       49.54       55.40      3.74 o 
  12   1   9        1.11        4.34      2.85 o 
  13   1   9        3.16        3.51      2.96 o 
  14   1   9       23.13       26.26      7.52 o 
 -13   2   9        1.17        1.76      6.19 o 
 -12   2   9       12.92       19.42      4.30 o 
 -11   2   9        0.25        2.10      3.39 o 
 -10   2   9        1.72       -0.27      2.92 o 
  -9   2   9       41.45       43.39      3.70 o 
  -8   2   9       73.82       74.94      4.10 o 
  -7   2   9        0.20       -1.70      1.70 o 
  -6   2   9      128.74      123.42      4.56 o 
  -5   2   9        5.40        4.46      1.45 o 
  -4   2   9       53.12       45.54      2.55 o 
  -3   2   9      942.05      920.87     12.03 o 
  -2   2   9      251.36      229.19      4.54 o 
  -1   2   9      223.48      214.44      4.63 o 
   0   2   9      481.70      448.86      6.38 o 
   1   2   9      437.37      433.85      5.92 o 
   2   2   9      217.62      216.88      4.09 o 
   3   2   9       82.75       70.84      2.38 o 
   4   2   9       53.61       46.79      2.64 o 
   5   2   9      140.71      129.08      3.19 o 
   6   2   9        4.12        0.18      1.31 o 
   7   2   9        4.62        0.99      1.47 o 
   8   2   9        5.53        8.00      1.75 o 
   9   2   9        5.73        0.68      1.84 o 
  10   2   9        4.40        5.56      2.06 o 
  11   2   9        6.50        3.55      2.36 o 
  12   2   9       27.03       29.62      3.63 o 
  13   2   9        4.12       -2.42      2.85 o 
  14   2   9        1.27        3.26      4.92 o 
 -13   3   9        1.85        2.87      5.05 o 
 -12   3   9       31.45       39.18      4.99 o 
 -11   3   9        8.40        4.60      5.20 o 
 -10   3   9        0.03       -0.17      2.45 o 
  -9   3   9        4.29        5.34      2.53 o 
  -8   3   9        0.39       -1.51      3.11 o 
  -7   3   9        6.82        4.30      2.22 o 
  -6   3   9        0.28       -1.54      1.54 o 
  -5   3   9       49.53       44.20      2.71 o 
  -4   3   9       57.23       39.04      2.35 o 
  -3   3   9       84.77       85.49      2.82 o 
  -2   3   9      698.00      702.04      9.67 o 
  -1   3   9      179.80      180.07      3.98 o 
   0   3   9       13.82       21.26      1.56 o 
   1   3   9      305.44      305.09      4.93 o 
   2   3   9       65.08       64.67      2.27 o 
   3   3   9        1.76        4.28      1.31 o 
   4   3   9      100.96       93.22      2.75 o 
   5   3   9        1.32       -0.93      1.24 o 
   6   3   9       32.34       26.74      1.80 o 
   7   3   9        7.34        5.78      1.55 o 
   8   3   9       11.03        8.22      1.77 o 
   9   3   9        2.03       -1.62      1.62 o 
  10   3   9       14.92       12.23      2.56 o 
  11   3   9        0.00       -2.03      2.03 o 
  12   3   9       18.09       15.08      2.83 o 
  13   3   9        3.25       -0.34      2.82 o 
  14   3   9        0.43        0.18      3.07 o 
 -13   4   9        0.81        4.35      5.74 o 
 -12   4   9       36.94       39.59      5.69 o 
 -11   4   9        3.10        1.68      2.68 o 
 -10   4   9        5.37        5.51      2.90 o 
  -9   4   9        0.56        2.44      2.47 o 
  -8   4   9       25.84       20.09      2.91 o 
  -7   4   9      181.88      155.54      5.62 o 
  -6   4   9      118.70      107.28      5.88 o 
  -5   4   9      334.41      327.26      6.96 o 
  -4   4   9      392.11      354.27      7.24 o 
  -3   4   9      220.60      220.29      5.41 o 
  -2   4   9      338.80      308.43      6.62 o 
  -1   4   9      826.97      835.59     10.17 o 
   0   4   9       27.14       23.48      1.58 o 
   1   4   9      157.95      167.97      4.87 o 
   2   4   9      380.04      334.79      5.33 o 
   3   4   9      162.18      158.63      3.54 o 
   4   4   9        1.23        2.95      1.27 o 
   5   4   9        0.64        2.46      1.28 o 
   6   4   9      100.67       94.17      2.93 o 
   7   4   9       10.97        5.35      1.75 o 
   8   4   9       62.94       61.34      3.27 o 
   9   4   9        2.68        1.27      2.30 o 
  10   4   9       13.93        7.34      2.83 o 
  11   4   9       10.59       13.56      2.67 o 
  12   4   9        3.93        4.95      3.55 o 
  13   4   9        5.00        2.23      4.06 o 
  14   4   9        0.02       -3.50      3.50 o 
 -13   5   9       94.64       73.04      9.40 o 
 -12   5   9        7.90       21.65      4.37 o 
 -11   5   9       41.07       33.05      3.78 o 
 -10   5   9       40.51       45.34      3.91 o 
  -9   5   9      247.84      263.85      7.99 o 
  -8   5   9        1.16        0.51      3.22 o 
  -7   5   9      186.29      201.25      6.63 o 
  -6   5   9      135.29      119.78      5.23 o 
  -5   5   9      298.20      284.66      7.61 o 
  -4   5   9       17.30       25.93      2.08 o 
  -3   5   9       45.86       43.77      2.95 o 
  -2   5   9      174.06      166.69      3.97 o 
  -1   5   9       47.39       39.24      1.96 o 
   0   5   9      199.52      184.11      4.00 o 
   1   5   9      155.54      155.75      3.71 o 
   2   5   9       12.72       11.76      1.62 o 
   3   5   9      119.86      129.81      3.55 o 
   4   5   9       66.43       62.97      2.28 o 
   5   5   9       83.16       77.92      2.78 o 
   6   5   9      120.74      120.95      3.86 o 
   7   5   9        1.13        0.67      1.66 o 
   8   5   9       57.82       48.91      4.54 o 
   9   5   9       17.62       17.36      4.26 o 
  10   5   9       77.86       86.52      9.95 o 
  11   5   9        7.89        6.22      3.67 o 
  12   5   9       10.26       19.14      4.34 o 
  13   5   9       20.69       20.59      4.72 o 
  14   5   9        0.15        2.09      6.58 o 
 -12   6   9        8.13        9.83      3.82 o 
 -11   6   9       68.90       70.92      5.36 o 
 -10   6   9       57.62       57.71      4.35 o 
  -9   6   9        1.51        3.48      2.65 o 
  -8   6   9       78.45       65.84      4.08 o 
  -7   6   9       50.93       63.83      5.83 o 
  -6   6   9       92.57       84.47      4.14 o 
  -5   6   9        0.00       -0.84      1.91 o 
  -4   6   9        0.10        0.11      1.31 o 
  -3   6   9        9.55        8.89      1.85 o 
  -2   6   9       11.12       12.00      1.40 o 
  -1   6   9       75.05       69.05      2.51 o 
   0   6   9        2.41        0.48      1.42 o 
   1   6   9      290.43      279.70      5.17 o 
   2   6   9      418.56      415.46      6.75 o 
   3   6   9        1.75        1.10      1.39 o 
   4   6   9      191.20      190.15      5.31 o 
   5   6   9      168.51      179.66      5.35 o 
   6   6   9       59.36       55.89      4.70 o 
   7   6   9      109.83      107.74      6.62 o 
   8   6   9       26.16       26.06      3.97 o 
   9   6   9       38.63       38.53      4.58 o 
  10   6   9        0.01        1.70      3.50 o 
  11   6   9       24.96       34.32      8.71 o 
  12   6   9       13.19        9.87      4.23 o 
  13   6   9        0.01       -0.07      4.50 o 
 -12   7   9        4.58        6.24      5.94 o 
 -11   7   9       64.34       71.51      5.74 o 
 -10   7   9        0.18        0.11      3.16 o 
  -9   7   9        0.02       -0.14      2.89 o 
  -8   7   9        4.66        1.44      2.44 o 
  -7   7   9        4.98        2.20      2.37 o 
  -6   7   9       53.79       58.01      3.72 o 
  -5   7   9       11.06       14.38      4.09 o 
  -4   7   9       10.17        2.67      2.10 o 
  -3   7   9        5.15        9.46      2.21 o 
  -2   7   9      113.50       87.89      2.67 o 
  -1   7   9       49.89       46.13      2.50 o 
   0   7   9       32.22       35.13      1.96 o 
   1   7   9      239.45      231.62      5.04 o 
   2   7   9      197.86      204.29      6.31 o 
   3   7   9        9.16       14.15      2.16 o 
   4   7   9      134.81      136.83      4.71 o 
   5   7   9       77.66       80.54      4.96 o 
   6   7   9       61.78       75.30      3.72 o 
   7   7   9        0.44        3.84      2.11 o 
   8   7   9       65.91       73.97      4.46 o 
   9   7   9        0.31        1.61      3.07 o 
  10   7   9       34.02       39.96      4.74 o 
  11   7   9        1.05       -0.62      6.78 o 
  12   7   9       33.28       46.74      5.99 o 
  13   7   9        0.88       -0.73      5.44 o 
 -13   8   9        1.68       10.99      6.24 o 
 -12   8   9       23.25       28.21      7.03 o 
 -11   8   9        5.72        8.54      3.83 o 
 -10   8   9       31.17       21.09      4.11 o 
  -9   8   9        0.04       -0.34      4.35 o 
  -8   8   9       16.86       21.81      8.17 o 
  -7   8   9        5.20        0.84      2.67 o 
  -6   8   9      182.17      176.48     11.63 o 
  -5   8   9       18.93       12.65      2.97 o 
  -4   8   9      140.09      137.69      6.16 o 
  -3   8   9       30.31       32.35      3.40 o 
  -2   8   9      151.04      139.62      4.49 o 
  -1   8   9       73.47       68.67      2.50 o 
   0   8   9        1.10        0.25      1.30 o 
   1   8   9      192.70      188.06      4.44 o 
   2   8   9       73.69       79.61      3.07 o 
   3   8   9      106.49      113.17      4.17 o 
   4   8   9        1.96        0.76      2.79 o 
   5   8   9       80.13       83.69      3.87 o 
   6   8   9       49.56       43.33      3.10 o 
   7   8   9       20.66       29.04      3.19 o 
   8   8   9        1.05       -1.91      1.91 o 
   9   8   9       12.72       13.51      2.93 o 
  10   8   9        3.87        1.58      2.50 o 
  11   8   9        8.15       10.91      3.01 o 
  12   8   9        1.57       -2.11      3.62 o 
 -12   9   9       12.77       22.27      6.83 o 
 -11   9   9        0.08       -1.19      4.85 o 
 -10   9   9        9.19       17.66      3.97 o 
  -9   9   9       91.97      100.47      6.29 o 
  -8   9   9       62.78       49.25      5.49 o 
  -7   9   9       63.40       84.91      5.42 o 
  -6   9   9       56.04       52.63      4.33 o 
  -5   9   9       19.89       18.62      3.11 o 
  -4   9   9       35.00       37.15      3.76 o 
  -3   9   9      141.73      146.17      6.25 o 
  -2   9   9       46.15       53.65      2.84 o 
  -1   9   9      266.90      269.70      6.20 o 
   0   9   9      214.72      216.86      5.51 o 
   1   9   9       46.01       45.08      2.34 o 
   2   9   9      248.86      233.44      5.69 o 
   3   9   9      299.95      280.87      6.01 o 
   4   9   9        0.60        1.76      1.67 o 
   5   9   9        9.79        9.71      1.87 o 
   6   9   9       28.86       24.41      2.53 o 
   7   9   9      150.87      148.08      5.24 o 
   8   9   9       15.47       15.70      2.59 o 
   9   9   9        0.03       -2.07      2.86 o 
  10   9   9       18.75       23.25      3.43 o 
  11   9   9        0.00        2.05      2.78 o 
  12   9   9        4.30        9.15      6.68 o 
 -11  10   9        6.37        6.24      6.33 o 
 -10  10   9        1.18        1.45      3.20 o 
  -9  10   9        0.09       -0.87      3.06 o 
  -8  10   9       25.84       31.14      4.04 o 
  -7  10   9       91.28       92.53      5.71 o 
  -6  10   9       15.05       16.43      3.26 o 
  -5  10   9       36.30       45.87      4.05 o 
  -4  10   9        3.51        1.23      5.25 o 
  -3  10   9        9.20        6.91      3.10 o 
  -2  10   9        4.76        4.54      1.79 o 
  -1  10   9       76.78       81.63      3.44 o 
   0  10   9       42.66       51.90      2.88 o 
   1  10   9       36.46       45.61      3.34 o 
   2  10   9        1.99        0.53      1.31 o 
   3  10   9       20.97       16.19      1.86 o 
   4  10   9       39.17       38.11      2.45 o 
   5  10   9        0.08       -1.18      1.64 o 
   6  10   9       55.61       57.03      4.09 o 
   7  10   9       27.29       27.71      2.51 o 
   8  10   9        5.50        1.93      2.31 o 
   9  10   9        4.44        0.32      1.93 o 
  10  10   9        3.65        3.18      3.03 o 
  11  10   9        1.21       -0.48      2.69 o 
 -10  11   9        0.51       -1.78      5.34 o 
  -9  11   9       12.38       14.64      4.01 o 
  -8  11   9        8.17        2.88      2.86 o 
  -7  11   9       15.74       14.87      6.38 o 
  -6  11   9       83.24       95.30      5.54 o 
  -5  11   9      131.14      140.78      8.02 o 
  -4  11   9       17.97       15.06      4.01 o 
  -3  11   9       90.00       90.35      4.44 o 
  -2  11   9       51.44       60.32      3.46 o 
  -1  11   9      115.82      132.04      5.14 o 
   0  11   9       20.78       25.59      2.73 o 
   1  11   9       68.25       67.54      3.39 o 
   2  11   9       32.88       30.04      2.60 o 
   3  11   9       52.55       57.59      2.42 o 
   4  11   9        2.41        1.69      1.77 o 
   5  11   9       66.51       59.01      2.60 o 
   6  11   9        1.02        1.61      1.60 o 
   7  11   9        0.74       -1.53      1.75 o 
   8  11   9        0.47        0.30      1.71 o 
   9  11   9        2.44        1.33      2.10 o 
  10  11   9        5.95        6.18      2.26 o 
  -9  12   9       29.59       45.43      8.12 o 
  -8  12   9       11.12        8.24      3.20 o 
  -7  12   9        1.65       -2.67      2.67 o 
  -6  12   9       26.47       24.08      4.85 o 
  -5  12   9        7.16       11.98      8.07 o 
  -4  12   9       25.84       23.13      3.66 o 
  -3  12   9       12.13       14.55      2.57 o 
  -2  12   9        0.00       -1.76      1.86 o 
  -1  12   9       16.22       21.42      2.17 o 
   0  12   9        7.61        5.46      1.78 o 
   1  12   9       11.43        8.82      2.04 o 
   2  12   9        0.29       -1.70      1.70 o 
   3  12   9       82.38       89.16      4.03 o 
   4  12   9       18.30       26.38      4.01 o 
   5  12   9       29.08       28.92      1.99 o 
   6  12   9        7.16       10.66      1.78 o 
   7  12   9       13.11       21.71      2.15 o 
   8  12   9       12.58        9.59      2.00 o 
   9  12   9       53.68       61.33      3.34 o 
  -8  13   9       23.79       26.82      7.52 o 
  -7  13   9        0.00        8.02      5.44 o 
  -6  13   9       14.39       13.26      5.84 o 
  -5  13   9       24.09       24.19      3.42 o 
  -4  13   9        0.01       -2.01      2.01 o 
  -3  13   9        1.03        1.08      2.05 o 
  -2  13   9       13.55       14.49      3.07 o 
  -1  13   9        0.34       -0.74      1.96 o 
   0  13   9       25.38       29.57      3.13 o 
   1  13   9        0.40       -0.55      2.24 o 
   2  13   9       32.20       34.66      4.07 o 
   3  13   9        0.84        0.73      1.85 o 
   4  13   9        0.25       -0.18      1.94 o 
   5  13   9       13.19       12.14      2.31 o 
   6  13   9        0.87        0.60      1.39 o 
   7  13   9       12.05       13.69      1.87 o 
   8  13   9        2.29        2.36      1.68 o 
  -6  14   9        5.77        9.50      6.33 o 
  -5  14   9        5.13        5.34      4.95 o 
  -4  14   9       15.25       25.39      4.62 o 
  -3  14   9        3.95        2.45      2.34 o 
  -2  14   9        1.17        2.73      2.20 o 
  -1  14   9        0.14       -0.05      2.09 o 
   0  14   9       16.25       11.07      1.87 o 
   1  14   9        0.90        6.21      2.08 o 
   2  14   9       15.10       20.35      2.93 o 
   3  14   9        5.21        3.51      1.97 o 
   4  14   9       26.69       29.07      3.76 o 
   5  14   9        4.02        3.37      2.00 o 
   6  14   9       10.45       14.17      2.26 o 
  -4  15   9       24.89       25.86      4.54 o 
  -3  15   9        2.88        2.68      3.46 o 
  -2  15   9        8.31        8.18      2.96 o 
  -1  15   9       15.84       18.04      3.18 o 
   0  15   9        5.69        6.46      3.37 o 
   1  15   9        5.95        8.80      2.13 o 
   2  15   9       10.82        5.68      2.04 o 
   3  15   9       20.07       17.13      2.59 o 
   4  15   9       13.73       11.03      2.04 o 
 -12   0  10      278.40      268.11     15.54 o 
 -11   0  10       74.88       72.25      8.51 o 
 -10   0  10      216.67      215.95     13.46 o 
  -9   0  10       70.55       71.06      7.72 o 
  -8   0  10      119.36      125.58      6.89 o 
  -7   0  10      175.04      187.60     16.97 o 
  -6   0  10      328.64      326.31     14.95 o 
  -5   0  10       10.53        8.72      2.28 o 
  -4   0  10       34.66       26.03      2.83 o 
  -3   0  10      884.25      906.11     22.87 o 
  -2   0  10       12.76        8.63      2.19 o 
  -1   0  10      398.57      381.32      9.00 o 
   0   0  10       80.66       82.81      4.00 o 
   1   0  10        2.42        3.23      1.77 o 
   2   0  10       11.42        9.07      1.75 o 
   3   0  10        2.05        4.36      1.68 o 
   4   0  10       19.61       31.73      2.85 o 
   5   0  10       40.82       38.64      3.08 o 
   6   0  10      253.48      240.29      7.06 o 
   7   0  10       15.82       17.74      2.78 o 
   8   0  10      379.83      389.11     10.02 o 
   9   0  10       23.54       23.01      3.28 o 
  10   0  10       47.12       49.29      5.18 o 
  11   0  10        3.28        0.29      3.53 o 
  12   0  10      264.97      252.52     10.64 o 
  13   0  10       26.37       37.11      7.62 o 
  14   0  10       30.73       39.89      7.92 o 
 -12   1  10        5.77        2.06      3.80 o 
 -11   1  10       47.79       57.10      5.74 o 
 -10   1  10       23.15       22.38      8.36 o 
  -9   1  10       73.82       70.52      5.42 o 
  -8   1  10       31.70       26.39      3.28 o 
  -7   1  10        0.12       -1.47      1.62 o 
  -6   1  10      257.30      236.68      5.55 o 
  -5   1  10        0.52       -0.42      1.38 o 
  -4   1  10        0.04       -1.30      1.30 o 
  -3   1  10      492.18      489.24      7.64 o 
  -2   1  10     1245.70     1248.61     15.83 o 
  -1   1  10        0.04        0.46      1.30 o 
   0   1  10      409.57      403.78      6.13 o 
   1   1  10       30.16       30.13      2.06 o 
   2   1  10      213.28      199.01      4.18 o 
   3   1  10       18.34       17.76      1.55 o 
   4   1  10      200.91      194.20      4.06 o 
   5   1  10        2.52        3.50      1.52 o 
   6   1  10        2.60        1.27      1.50 o 
   7   1  10        1.24        0.42      1.52 o 
   8   1  10       11.71       10.00      1.98 o 
   9   1  10        0.53       -0.60      1.96 o 
  10   1  10        2.01       -0.71      2.04 o 
  11   1  10       15.62       19.44      2.96 o 
  12   1  10        9.87        9.46      3.39 o 
  13   1  10       29.22       35.51      4.30 o 
  14   1  10       10.05       14.59      4.55 o 
 -12   2  10        0.36       -3.60      3.60 o 
 -11   2  10       34.91       34.46      4.93 o 
 -10   2  10        0.38        4.20      3.66 o 
  -9   2  10       19.07       16.29      3.66 o 
  -8   2  10       14.23       14.64      3.92 o 
  -7   2  10        1.79       -0.03      1.82 o 
  -6   2  10        2.43        0.58      1.83 o 
  -5   2  10      119.06      119.73      4.28 o 
  -4   2  10      185.81      179.53      4.68 o 
  -3   2  10       94.25       99.03      3.21 o 
  -2   2  10      336.62      345.26      6.06 o 
  -1   2  10      151.58      157.77      3.87 o 
   0   2  10      102.31      102.89      3.10 o 
   1   2  10       19.80       25.85      2.58 o 
   2   2  10       24.21       19.66      1.77 o 
   3   2  10       27.35       33.72      1.91 o 
   4   2  10      460.07      432.59      6.57 o 
   5   2  10       35.52       29.19      2.09 o 
   6   2  10      278.08      269.42      5.44 o 
   7   2  10        4.20        8.13      1.72 o 
   8   2  10       55.04       62.12      3.18 o 
   9   2  10        0.63       -1.80      1.80 o 
  10   2  10       29.61       34.61      2.82 o 
  11   2  10        2.58       -0.74      2.30 o 
  12   2  10        2.34        2.00      3.31 o 
  13   2  10        0.03        1.20      3.08 o 
  14   2  10        1.48        8.23      4.37 o 
 -13   3  10       18.38       15.64      6.73 o 
 -12   3  10        0.61        1.61      3.73 o 
 -11   3  10        1.05       -0.41      3.51 o 
 -10   3  10      136.16      142.09      7.81 o 
  -9   3  10       21.35       22.43      3.29 o 
  -8   3  10      134.80      142.18      7.06 o 
  -7   3  10       12.33        5.80      2.51 o 
  -6   3  10      565.23      544.01     10.33 o 
  -5   3  10        0.50        0.49      1.85 o 
  -4   3  10      586.18      602.20     10.95 o 
  -3   3  10        0.64        2.33      2.03 o 
  -2   3  10     1557.92     1522.66     22.99 o 
  -1   3  10       49.01       54.88      2.39 o 
   0   3  10      506.85      474.92      7.30 o 
   1   3  10        2.04        5.67      1.48 o 
   2   3  10      494.75      478.35      7.45 o 
   3   3  10        2.98        2.81      1.43 o 
   4   3  10      135.57      156.57      3.70 o 
   5   3  10        6.05        6.28      1.84 o 
   6   3  10      385.17      404.13      6.93 o 
   7   3  10        7.72        3.40      1.62 o 
   8   3  10        4.13        3.48      1.79 o 
   9   3  10       29.58       28.72      2.64 o 
  10   3  10       14.61       13.34      2.69 o 
  11   3  10        0.53       -2.65      2.90 o 
  12   3  10        0.17        2.31      2.93 o 
  13   3  10        0.19       -3.29      3.29 o 
 -13   4  10       13.00       22.86      7.22 o 
 -12   4  10        7.66       10.19      6.43 o 
 -11   4  10        0.34        3.49      3.57 o 
 -10   4  10        0.21       -1.74      2.50 o 
  -9   4  10      159.81      176.84      6.74 o 
  -8   4  10       86.58       92.49      4.86 o 
  -7   4  10       26.26       32.39      3.32 o 
  -6   4  10       16.75       10.52      2.04 o 
  -5   4  10       61.02       59.77      4.26 o 
  -4   4  10        7.70        4.53      1.81 o 
  -3   4  10       78.32       88.80      3.93 o 
  -2   4  10        4.09        2.97      1.80 o 
  -1   4  10       39.23       35.22      2.25 o 
   0   4  10       32.59       29.66      2.22 o 
   1   4  10      510.38      504.20      8.49 o 
   2   4  10      149.91      152.42      4.85 o 
   3   4  10        8.69        6.37      1.55 o 
   4   4  10      171.34      175.80      4.19 o 
   5   4  10      108.71      110.86      3.22 o 
   6   4  10      118.96      105.32      3.52 o 
   7   4  10       77.82       80.58      3.43 o 
   8   4  10       10.24        8.39      2.02 o 
   9   4  10        0.20       -1.89      3.18 o 
  10   4  10        1.22        2.21      2.63 o 
  11   4  10        0.00       -0.99      2.62 o 
  12   4  10       42.23       44.35      4.35 o 
  13   4  10        7.34       12.69      4.62 o 
 -12   5  10       15.77       20.78      7.22 o 
 -11   5  10       13.38       13.70      4.20 o 
 -10   5  10        0.02        5.20      2.83 o 
  -9   5  10        3.79        3.76      2.63 o 
  -8   5  10        2.75        4.47      2.81 o 
  -7   5  10       69.70       64.78      4.13 o 
  -6   5  10        4.51        2.39      2.32 o 
  -5   5  10        1.05       -0.37      1.61 o 
  -4   5  10      329.10      300.40      6.73 o 
  -3   5  10       15.73       18.47      2.13 o 
  -2   5  10      104.34       87.90      3.55 o 
  -1   5  10       27.50       26.17      2.06 o 
   0   5  10      202.35      208.44      4.87 o 
   1   5  10       87.01       83.64      3.22 o 
   2   5  10       10.79       11.38      1.81 o 
   3   5  10       31.70       35.73      2.37 o 
   4   5  10       43.52       41.19      2.51 o 
   5   5  10       53.18       51.99      3.15 o 
   6   5  10       17.05       17.44      2.47 o 
   7   5  10       85.10       88.33      4.70 o 
   8   5  10        2.58        3.49      2.51 o 
   9   5  10       42.30       43.40      3.97 o 
  10   5  10       15.03       11.02      4.33 o 
  11   5  10       43.15       47.69      4.38 o 
  12   5  10        0.68        1.07      2.95 o 
  13   5  10       12.52        8.55      4.65 o 
 -11   6  10       39.55       33.22      4.82 o 
 -10   6  10        6.86        6.72      3.09 o 
  -9   6  10       17.59       15.56      3.19 o 
  -8   6  10        2.86       -0.43      3.61 o 
  -7   6  10        3.07        0.68      2.43 o 
  -6   6  10       26.62       29.57      3.19 o 
  -5   6  10       55.26       52.36      3.61 o 
  -4   6  10      118.79       98.73      5.11 o 
  -3   6  10       31.82       25.33      2.86 o 
  -2   6  10      163.86      144.01      4.33 o 
  -1   6  10        8.12        9.65      1.69 o 
   0   6  10       20.86       23.09      2.01 o 
   1   6  10        0.15       -0.73      1.46 o 
   2   6  10        9.32       10.59      1.82 o 
   3   6  10        0.51        1.17      1.77 o 
   4   6  10      129.58      129.38      4.63 o 
   5   6  10       11.66       13.22      2.28 o 
   6   6  10      105.29      105.70      4.50 o 
   7   6  10        3.02        3.11      2.18 o 
   8   6  10       69.54       76.27      5.93 o 
   9   6  10        0.40       -1.70      4.40 o 
  10   6  10       44.48       48.82      9.55 o 
  11   6  10        0.86       -2.65      2.65 o 
  12   6  10        0.72        6.15      4.06 o 
 -11   7  10        0.53       -5.05      5.05 o 
 -10   7  10       36.85       40.75      4.92 o 
  -9   7  10      111.62      125.93      7.19 o 
  -8   7  10       19.22       21.31      3.79 o 
  -7   7  10       28.80       33.31      4.90 o 
  -6   7  10       62.89       48.59      3.71 o 
  -5   7  10       34.09       30.95      3.20 o 
  -4   7  10       45.70       42.74      3.43 o 
  -3   7  10       25.02       21.06      2.03 o 
  -2   7  10        6.45        4.96      1.51 o 
  -1   7  10       33.48       32.66      2.27 o 
   0   7  10        0.10       -0.20      1.50 o 
   1   7  10      181.49      171.55      4.52 o 
   2   7  10       41.66       38.35      2.87 o 
   3   7  10       87.30       85.99      3.40 o 
   4   7  10        9.09       10.45      2.05 o 
   5   7  10      483.28      476.51     11.80 o 
   6   7  10       24.72       24.82      2.82 o 
   7   7  10        0.32        0.04      2.38 o 
   8   7  10       22.78       30.98      4.47 o 
   9   7  10       52.05       57.94      5.44 o 
  10   7  10        2.27       -0.70      3.46 o 
  11   7  10        0.23       -1.62      3.71 o 
  12   7  10        7.11        8.87      4.54 o 
 -12   8  10       18.96       22.37      6.73 o 
 -11   8  10        2.85       -4.85      5.44 o 
 -10   8  10       25.14       28.60      4.59 o 
  -9   8  10       75.78       93.03      6.40 o 
  -8   8  10       23.48       20.93      3.89 o 
  -7   8  10        0.05        4.58      6.73 o 
  -6   8  10        0.02       -1.88      2.68 o 
  -5   8  10       40.94       38.01      3.99 o 
  -4   8  10        0.58        2.86      3.56 o 
  -3   8  10      128.65      127.43      6.27 o 
  -2   8  10       17.32       19.55      1.84 o 
  -1   8  10      107.86      110.29      3.59 o 
   0   8  10       16.79       17.06      1.96 o 
   1   8  10      142.26      131.38      3.88 o 
   2   8  10        0.15        1.62      1.56 o 
   3   8  10        4.80        4.53      1.75 o 
   4   8  10       88.06       82.37      3.41 o 
   5   8  10      132.95      126.50      4.88 o 
   6   8  10        9.89        7.85      2.37 o 
   7   8  10       58.88       54.97      3.59 o 
   8   8  10        5.47        3.16      2.61 o 
   9   8  10        3.33        6.82      2.98 o 
  10   8  10       13.10       11.82      3.79 o 
  11   8  10        0.16       -3.11      3.11 o 
 -11   9  10       29.32       12.47      6.53 o 
 -10   9  10       24.43       28.70      7.22 o 
  -9   9  10        0.15       -0.05      3.81 o 
  -8   9  10       20.67       27.45      4.26 o 
  -7   9  10        0.64       -2.56      2.56 o 
  -6   9  10        1.12       -1.88      2.54 o 
  -5   9  10       26.63       26.51      3.66 o 
  -4   9  10        1.30       -1.68      2.52 o 
  -3   9  10       15.29       14.67      3.16 o 
  -2   9  10       28.24       26.93      2.74 o 
  -1   9  10       22.84       29.28      4.12 o 
   0   9  10        5.80        3.84      2.32 o 
   1   9  10       27.52       31.79      2.16 o 
   2   9  10       20.82       24.31      2.09 o 
   3   9  10        7.56        5.06      1.69 o 
   4   9  10        2.74        4.57      1.94 o 
   5   9  10       56.39       48.49      3.26 o 
   6   9  10       13.13        9.12      2.30 o 
   7   9  10        5.78        3.77      2.17 o 
   8   9  10        8.37        7.22      2.40 o 
   9   9  10        4.16        1.66      2.34 o 
  10   9  10        0.72       -1.71      2.56 o 
  11   9  10        1.77        2.22      2.80 o 
 -10  10  10       24.44       38.90      8.02 o 
  -9  10  10        1.16        3.17      5.74 o 
  -8  10  10       32.60       31.22      4.12 o 
  -7  10  10       42.86       49.46      4.66 o 
  -6  10  10        3.61        4.18      4.55 o 
  -5  10  10       40.11       38.51      4.03 o 
  -4  10  10       39.32       41.45      7.22 o 
  -3  10  10      261.35      299.68      9.92 o 
  -2  10  10       31.85       33.69      2.99 o 
  -1  10  10      186.30      195.64      5.51 o 
   0  10  10       15.54       18.45      2.64 o 
   1  10  10       72.75       78.55      4.64 o 
   2  10  10        4.16        3.35      1.49 o 
   3  10  10      105.93      102.59      3.63 o 
   4  10  10       46.70       45.94      3.11 o 
   5  10  10       85.40       83.63      4.01 o 
   6  10  10       10.89        7.75      2.30 o 
   7  10  10       13.22        9.49      2.50 o 
   8  10  10        0.02       -0.81      2.08 o 
   9  10  10        0.11       -2.14      2.17 o 
  10  10  10        0.38       -1.31      2.71 o 
  -9  11  10       43.30       42.36      8.12 o 
  -8  11  10        0.56        1.15      2.95 o 
  -7  11  10        0.26        1.47      2.84 o 
  -6  11  10       12.32        5.95      3.09 o 
  -5  11  10        5.60        0.69      2.69 o 
  -4  11  10        0.54        1.58      2.76 o 
  -3  11  10        6.17       10.00      3.00 o 
  -2  11  10        8.54        8.45      2.23 o 
  -1  11  10       19.88       20.28      2.36 o 
   0  11  10        0.01        0.47      2.04 o 
   1  11  10        2.90        0.13      1.83 o 
   2  11  10        0.12       -2.19      2.19 o 
   3  11  10       40.97       39.14      2.31 o 
   4  11  10       15.45       12.04      1.84 o 
   5  11  10       20.46       25.08      2.25 o 
   6  11  10        4.08        1.64      1.80 o 
   7  11  10       17.33       18.45      2.41 o 
   8  11  10       11.82        9.06      2.65 o 
   9  11  10       35.73       40.08      3.55 o 
  -8  12  10       11.75       28.21      7.62 o 
  -7  12  10        2.60       -0.32      3.12 o 
  -6  12  10        1.21       -1.99      3.12 o 
  -5  12  10       13.28       14.08      3.41 o 
  -4  12  10        4.42       -0.57      3.07 o 
  -3  12  10        0.25       -0.87      2.65 o 
  -2  12  10       48.83       50.31      3.74 o 
  -1  12  10        7.81        8.50      2.07 o 
   0  12  10        0.41       -0.62      1.78 o 
   1  12  10       17.61       17.96      2.38 o 
   2  12  10       11.63       11.82      2.26 o 
   3  12  10        8.97       10.78      2.68 o 
   4  12  10        5.61        6.98      2.58 o 
   5  12  10        1.97        1.81      1.50 o 
   6  12  10        0.71        1.63      1.63 o 
   7  12  10        0.42       -0.42      1.75 o 
   8  12  10        2.15        2.09      1.92 o 
  -7  13  10       10.33        4.65      6.33 o 
  -6  13  10        0.01        1.88      5.44 o 
  -5  13  10       14.55       12.03      6.98 o 
  -4  13  10        6.63        5.02      2.82 o 
  -3  13  10        1.81       -0.19      2.65 o 
  -2  13  10        9.74       14.45      2.71 o 
  -1  13  10        0.92        2.25      2.04 o 
   0  13  10       13.33       11.48      2.20 o 
   1  13  10       35.48       38.32      2.89 o 
   2  13  10        2.19        4.53      1.97 o 
   3  13  10        0.06       -1.41      1.93 o 
   4  13  10        2.81        0.99      2.08 o 
   5  13  10        1.97       -0.32      2.11 o 
   6  13  10        0.68       -1.12      1.60 o 
   7  13  10       16.83       17.75      3.08 o 
  -5  14  10        3.08        8.21      5.84 o 
  -4  14  10       16.82       19.60      6.33 o 
  -3  14  10        6.21       10.69      4.09 o 
  -2  14  10        0.67       -4.06      4.06 o 
  -1  14  10       13.98       12.87      3.71 o 
   0  14  10       12.78       14.07      2.79 o 
   1  14  10       15.00       16.19      2.51 o 
   2  14  10       11.30       12.16      2.46 o 
   3  14  10       31.51       36.46      3.05 o 
   4  14  10        2.32        3.56      2.21 o 
   5  14  10        0.32       -2.07      2.32 o 
  -1  15  10        5.19        5.54      4.95 o 
   0  15  10        5.63       10.77      3.10 o 
 -12   1  11       45.67       40.18      8.12 o 
 -11   1  11        0.06       -2.51      3.66 o 
 -10   1  11       14.12       11.25      4.43 o 
  -9   1  11        7.97        5.51      3.82 o 
  -8   1  11       10.44        7.98      3.67 o 
  -7   1  11       12.86        8.27      2.74 o 
  -6   1  11      117.38      111.40      4.49 o 
  -5   1  11       58.80       63.06      3.10 o 
  -4   1  11       42.94       35.54      2.56 o 
  -3   1  11       43.44       47.08      2.46 o 
  -2   1  11        9.66        7.08      1.73 o 
  -1   1  11       43.29       41.64      2.53 o 
   0   1  11       51.35       62.05      2.88 o 
   1   1  11       11.30        9.04      1.63 o 
   2   1  11        0.32        1.04      1.31 o 
   3   1  11       47.33       37.64      2.26 o 
   4   1  11      123.95      112.26      3.73 o 
   5   1  11        6.44        5.60      1.69 o 
   6   1  11      125.89      123.58      3.90 o 
   7   1  11       29.01       32.55      2.51 o 
   8   1  11      133.80      138.82      4.28 o 
   9   1  11        8.33        9.23      2.23 o 
  10   1  11       24.03       17.52      3.43 o 
  11   1  11        9.70       10.97      2.94 o 
  12   1  11        5.67        7.21      3.28 o 
  13   1  11        7.77        9.45      4.60 o 
 -12   2  11       18.18       24.15      7.42 o 
 -11   2  11       10.64        6.61      3.97 o 
 -10   2  11        0.86       -0.17      3.46 o 
  -9   2  11       27.67       20.97      4.25 o 
  -8   2  11       18.33       15.68      4.02 o 
  -7   2  11        0.17       -0.59      1.92 o 
  -6   2  11       75.73       88.18      3.97 o 
  -5   2  11       95.24       86.47      4.03 o 
  -4   2  11      120.11      125.65      4.65 o 
  -3   2  11       80.82       93.39      4.02 o 
  -2   2  11       18.97       20.88      2.48 o 
  -1   2  11        7.86        7.61      1.88 o 
   0   2  11      596.66      605.81      9.06 o 
   1   2  11      113.35      121.76      3.61 o 
   2   2  11      226.65      211.83      4.74 o 
   3   2  11       31.83       31.54      2.07 o 
   4   2  11       39.61       47.29      2.98 o 
   5   2  11       64.77       72.12      2.96 o 
   6   2  11       14.18       15.36      2.37 o 
   7   2  11       16.77       17.02      2.72 o 
   8   2  11       38.29       47.33      3.45 o 
   9   2  11        1.67       -1.80      1.90 o 
  10   2  11        5.39       -0.42      2.02 o 
  11   2  11        4.25        6.93      2.96 o 
  12   2  11        0.77        3.08      2.95 o 
  13   2  11        0.03        5.12      4.18 o 
 -12   3  11        7.48        8.51      6.14 o 
 -11   3  11        0.22        3.52      7.13 o 
 -10   3  11        0.34        2.85      3.56 o 
  -9   3  11        4.80        1.34      6.78 o 
  -8   3  11        0.03       -0.15      2.90 o 
  -7   3  11       23.31       21.95      3.14 o 
  -6   3  11       40.28       40.24      3.04 o 
  -5   3  11       60.02       61.38      3.45 o 
  -4   3  11       89.73       91.92      3.99 o 
  -3   3  11       70.14       71.13      3.54 o 
  -2   3  11       86.13       85.34      3.83 o 
  -1   3  11       16.30       17.27      2.33 o 
   0   3  11       28.02       29.03      2.33 o 
   1   3  11      122.38      127.79      4.06 o 
   2   3  11       96.82       98.66      3.38 o 
   3   3  11       20.86       21.72      2.04 o 
   4   3  11       21.44       17.97      1.89 o 
   5   3  11        9.41        8.92      2.11 o 
   6   3  11        2.55        2.20      1.69 o 
   7   3  11        1.60       -1.08      2.68 o 
   8   3  11       11.66       13.41      2.25 o 
   9   3  11        1.47        4.87      2.43 o 
  10   3  11        0.65        1.08      2.81 o 
  11   3  11        3.41       -1.79      2.76 o 
  12   3  11        0.05        0.17      3.56 o 
  13   3  11        8.29       11.28      5.94 o 
 -12   4  11        0.93       12.47      6.73 o 
 -11   4  11        9.65        1.78      5.44 o 
 -10   4  11       11.91       12.26      3.94 o 
  -9   4  11        0.79       -1.38      2.58 o 
  -8   4  11       45.80       44.59      4.07 o 
  -7   4  11       84.37       86.97      4.86 o 
  -6   4  11      128.67      133.31      4.78 o 
  -5   4  11        0.53       -1.81      1.81 o 
  -4   4  11      417.56      387.01      8.70 o 
  -3   4  11        4.48        2.87      1.95 o 
  -2   4  11      173.06      173.41      5.70 o 
  -1   4  11       65.66       63.97      3.72 o 
   0   4  11       81.52       91.51      3.52 o 
   1   4  11       14.39       14.91      2.02 o 
   2   4  11       36.65       41.93      3.02 o 
   3   4  11       58.29       60.71      3.02 o 
   4   4  11       45.28       46.40      2.79 o 
   5   4  11      158.04      153.35      5.21 o 
   6   4  11        6.00        4.86      2.21 o 
   7   4  11       38.66       49.12      3.40 o 
   8   4  11       19.95       20.80      3.36 o 
   9   4  11       37.73       47.02      5.88 o 
  10   4  11        7.09        5.76      2.98 o 
  11   4  11        0.39        2.91      3.11 o 
  12   4  11        0.83        3.32      3.97 o 
 -11   5  11        7.17       15.24      7.03 o 
 -10   5  11       14.51       11.70      4.85 o 
  -9   5  11       15.65       30.14      3.63 o 
  -8   5  11       18.61       14.41      3.16 o 
  -7   5  11       32.79       40.84      3.84 o 
  -6   5  11      246.31      244.80     12.70 o 
  -5   5  11        1.04        2.13      1.87 o 
  -4   5  11      112.84      109.33      4.23 o 
  -3   5  11       92.56       88.08      4.74 o 
  -2   5  11      442.64      427.50      8.78 o 
  -1   5  11      154.45      157.53      4.45 o 
   0   5  11       37.71       33.11      2.36 o 
   1   5  11      349.21      361.27      7.08 o 
   2   5  11       11.21        8.60      1.85 o 
   3   5  11       16.81       20.68      2.15 o 
   4   5  11        0.14       -1.29      1.82 o 
   5   5  11       17.03       22.50      2.91 o 
   6   5  11       20.02       19.65      2.63 o 
   7   5  11        3.46        0.58      2.52 o 
   8   5  11       38.09       37.57      5.57 o 
   9   5  11       31.98       31.19      3.85 o 
  10   5  11       21.74       19.46      3.56 o 
  11   5  11        1.32        3.38      2.99 o 
  12   5  11        0.15        2.35      3.86 o 
 -10   6  11       70.50       69.62      5.88 o 
  -9   6  11       33.64       26.38      6.09 o 
  -8   6  11        0.03        2.22      2.76 o 
  -7   6  11       42.80       42.93      3.88 o 
  -6   6  11        6.80        6.15      2.67 o 
  -5   6  11      125.82      132.93      6.26 o 
  -4   6  11        2.43       -0.77      1.72 o 
  -3   6  11        2.68        3.18      2.72 o 
  -2   6  11       37.18       37.15      2.76 o 
  -1   6  11       31.50       29.00      2.24 o 
   0   6  11       46.40       44.25      2.60 o 
   1   6  11        0.80        0.68      1.70 o 
   2   6  11        0.30       -1.65      1.65 o 
   3   6  11       27.83       22.89      2.46 o 
   4   6  11        8.50       10.01      2.29 o 
   5   6  11       54.59       53.89      3.42 o 
   6   6  11        3.06        4.42      2.26 o 
   7   6  11       76.74       68.77      4.60 o 
   8   6  11       29.31       33.25      3.87 o 
   9   6  11       41.41       37.05      4.07 o 
  10   6  11        3.08        3.46      3.99 o 
  11   6  11        2.40       -3.68      5.54 o 
  12   6  11       20.01       22.07      6.28 o 
 -11   7  11       34.31       45.43      8.61 o 
 -10   7  11       57.49       58.69      8.81 o 
  -9   7  11        0.00        1.94      3.42 o 
  -8   7  11       42.49       47.20      9.50 o 
  -7   7  11        3.22        6.92      3.56 o 
  -6   7  11        0.01       -2.78      2.78 o 
  -5   7  11        4.87        9.42      3.23 o 
  -4   7  11        9.85        5.78      2.87 o 
  -3   7  11       76.15       69.71      3.63 o 
  -2   7  11        1.72        2.17      1.93 o 
  -1   7  11       91.97       84.22      3.57 o 
   0   7  11       62.37       54.85      3.00 o 
   1   7  11       26.29       18.80      2.84 o 
   2   7  11       32.58       31.13      2.62 o 
   3   7  11        0.07       -0.67      1.82 o 
   4   7  11      107.18      103.37      4.35 o 
   5   7  11       13.18       14.32      2.55 o 
   6   7  11        0.14        4.99      2.24 o 
   7   7  11       15.65       16.27      2.79 o 
   8   7  11       31.48       34.25      4.99 o 
   9   7  11        3.94        7.15      3.08 o 
  10   7  11        4.60        3.51      3.78 o 
  11   7  11        2.41        4.44      3.95 o 
 -11   8  11       53.73       50.08      8.91 o 
 -10   8  11        0.14        7.72      6.24 o 
  -9   8  11       72.11       69.18      9.11 o 
  -8   8  11       10.22        5.12      9.50 o 
  -7   8  11       34.13       30.64      4.30 o 
  -6   8  11       12.84       12.29      3.47 o 
  -5   8  11       19.98       21.80      3.73 o 
  -4   8  11       19.98       22.81     11.93 o 
  -3   8  11       39.04       47.23      4.39 o 
  -2   8  11      110.48      108.18      4.15 o 
  -1   8  11        1.21        3.56      1.66 o 
   0   8  11       23.12       26.11      2.32 o 
   1   8  11       12.04       13.66      2.50 o 
   2   8  11       39.33       38.89      2.73 o 
   3   8  11       23.52       21.76      2.48 o 
   4   8  11       54.98       59.89      3.46 o 
   5   8  11       61.02       67.75      3.77 o 
   6   8  11       51.71       50.73      3.55 o 
   7   8  11        1.60        4.60      2.38 o 
   8   8  11       17.87       21.26      3.06 o 
   9   8  11        0.43       -1.02      3.45 o 
  10   8  11       13.08       10.97      4.15 o 
 -10   9  11        9.04       20.78      7.22 o 
  -9   9  11       11.09        9.60      5.84 o 
  -8   9  11        0.80        0.04      5.25 o 
  -7   9  11       14.77       20.38      3.97 o 
  -6   9  11       61.03       59.12      5.06 o 
  -5   9  11       47.05       45.34      4.64 o 
  -4   9  11       64.44       64.32      4.96 o 
  -3   9  11       49.15       46.03      5.59 o 
  -2   9  11       10.09       10.78      3.16 o 
  -1   9  11       69.71       69.11      5.94 o 
   0   9  11       52.74       58.15      2.86 o 
   1   9  11       36.94       35.35      2.58 o 
   2   9  11       38.48       33.11      2.66 o 
   3   9  11      120.54      116.55      4.64 o 
   4   9  11        9.78        9.21      2.34 o 
   5   9  11       96.75      100.72      4.49 o 
   6   9  11       11.67       10.15      2.53 o 
   7   9  11        0.79       -2.99      3.63 o 
   8   9  11        0.11       -0.17      2.62 o 
   9   9  11        7.44        3.67      3.59 o 
  10   9  11       11.54       13.08      4.44 o 
  -9  10  11        0.41       -0.69      5.84 o 
  -8  10  11        0.01       -3.56      4.85 o 
  -7  10  11        0.77        1.46      4.65 o 
  -6  10  11        0.11        0.75      3.07 o 
  -5  10  11       22.11       32.50      8.86 o 
  -4  10  11       45.64       43.40      8.96 o 
  -3  10  11        7.37        6.60      3.09 o 
  -2  10  11       26.07       32.80      3.99 o 
  -1  10  11        0.94        0.29      2.38 o 
   0  10  11        1.80       -1.25      2.18 o 
   1  10  11        0.10       -1.99      1.99 o 
   2  10  11       14.23       19.51      2.89 o 
   3  10  11       13.67       11.92      2.03 o 
   4  10  11        5.55        5.02      2.19 o 
   5  10  11        1.84        0.32      1.84 o 
   6  10  11        5.87        6.65      2.33 o 
   7  10  11       25.37       29.28      3.17 o 
   8  10  11        0.23       -1.66      3.09 o 
   9  10  11        7.72        9.38      2.67 o 
  -8  11  11       12.49       13.46      6.43 o 
  -7  11  11        0.07        0.20      5.15 o 
  -6  11  11        0.45        4.02      3.02 o 
  -5  11  11       12.85       16.30      5.29 o 
  -4  11  11       35.08       34.17      8.71 o 
  -3  11  11       88.60      104.51      6.26 o 
  -2  11  11       69.56       72.02     10.54 o 
  -1  11  11       26.93       22.66      5.57 o 
   0  11  11       61.35       68.10      4.08 o 
   1  11  11       53.38       53.74      3.76 o 
   2  11  11       44.97       46.24      3.33 o 
   3  11  11       26.05       29.13      1.85 o 
   4  11  11       19.34       21.60      1.97 o 
   5  11  11       19.85       21.41      2.70 o 
   6  11  11       10.34       16.50      4.20 o 
   7  11  11        7.36       11.25      2.66 o 
   8  11  11        5.35       -0.30      2.43 o 
  -7  12  11       64.76       76.50     10.39 o 
  -6  12  11       16.99       27.02      7.32 o 
  -5  12  11        2.66        6.83      6.04 o 
  -4  12  11        0.37        3.06      4.45 o 
  -3  12  11       23.83       26.03      4.21 o 
  -2  12  11       13.17       11.80      4.21 o 
  -1  12  11       15.46        7.92      2.45 o 
   0  12  11        0.87        2.03      2.00 o 
   1  12  11        8.92        6.41      2.24 o 
   2  12  11        1.35       -1.31      2.43 o 
   3  12  11        8.90        9.31      2.87 o 
   4  12  11       18.76       16.28      3.19 o 
   5  12  11       12.73       12.55      1.89 o 
   6  12  11        7.01        6.49      1.95 o 
   7  12  11        9.69       13.24      3.95 o 
  -5  13  11        0.49       -0.30      4.85 o 
  -4  13  11        1.32        8.02      5.64 o 
  -3  13  11        3.01        6.24      5.64 o 
  -2  13  11        0.01        0.89      4.65 o 
  -1  13  11        0.51       -2.44      2.44 o 
   0  13  11        1.17       -0.07      2.43 o 
   1  13  11       13.23       14.58      2.95 o 
   2  13  11        0.95       -0.80      2.35 o 
   3  13  11        1.81       -0.62      2.38 o 
   4  13  11        0.41        1.13      2.67 o 
   5  13  11        2.76       -1.57      2.39 o 
  -2  14  11        1.17        6.73      5.34 o 
  -1  14  11        0.27       -2.18      3.91 o 
   0  14  11        0.02        0.42      2.47 o 
   1  14  11        0.25        1.00      2.46 o 
   2  14  11       12.58       20.59      5.84 o 
 -10   0  12       42.74       47.11      8.51 o 
  -9   0  12      187.80      203.58     13.86 o 
  -8   0  12       41.05       28.50      7.03 o 
  -7   0  12      160.56      167.06     11.48 o 
  -6   0  12       41.22       49.92      6.88 o 
  -5   0  12      108.41       95.54      7.97 o 
  -4   0  12      267.33      277.74     10.27 o 
  -3   0  12       80.83       81.05      4.46 o 
  -2   0  12        0.15       -1.65      2.62 o 
  -1   0  12      120.61      111.61      6.38 o 
   0   0  12      430.26      462.56     13.23 o 
   1   0  12       34.40       35.90      6.88 o 
   2   0  12      157.40      151.40      5.82 o 
   3   0  12       96.00       93.05      4.72 o 
   4   0  12        0.61       -2.03      2.03 o 
   5   0  12       30.07       26.76      3.29 o 
   6   0  12       14.20       11.47      2.84 o 
   7   0  12        3.81        2.67      2.55 o 
   8   0  12        2.49       -0.96      2.53 o 
   9   0  12       43.71       51.77      5.34 o 
  10   0  12       18.64       14.62      4.17 o 
  11   0  12       40.05       52.72      6.98 o 
  12   0  12        8.50        7.62      5.64 o 
 -10   1  12       14.04       18.65      4.59 o 
  -9   1  12       20.71       25.23      4.82 o 
  -8   1  12      104.22      109.10      5.71 o 
  -7   1  12        7.49       10.83      3.11 o 
  -6   1  12       40.45       42.91      3.90 o 
  -5   1  12      144.71      151.35      6.26 o 
  -4   1  12       31.39       35.13      3.02 o 
  -3   1  12       76.98       75.28      3.85 o 
  -2   1  12       17.39       13.64      2.38 o 
  -1   1  12        9.50       12.84      2.49 o 
   0   1  12      366.73      363.46      7.47 o 
   1   1  12      218.50      226.33      5.48 o 
   2   1  12        0.62        1.63      1.74 o 
   3   1  12       95.86      106.71      3.56 o 
   4   1  12        8.15       10.18      1.88 o 
   5   1  12       55.87       52.33      2.81 o 
   6   1  12        1.72        0.74      1.77 o 
   7   1  12       20.29       21.31      2.31 o 
   8   1  12       12.07       11.87      2.37 o 
   9   1  12        2.38        4.13      2.22 o 
  10   1  12        2.45       -0.16      2.39 o 
  11   1  12        0.00       -1.81      2.80 o 
  12   1  12        0.75        6.09      3.29 o 
 -11   2  12        4.25        9.70      6.63 o 
 -10   2  12        0.11        2.59      9.01 o 
  -9   2  12        1.22       -3.46      3.46 o 
  -8   2  12       16.34       22.08      4.51 o 
  -7   2  12       50.43       48.70      4.81 o 
  -6   2  12       75.96       77.97      5.11 o 
  -5   2  12       53.22       57.16      3.96 o 
  -4   2  12       48.36       50.72      3.29 o 
  -3   2  12        1.10       -0.35      1.94 o 
  -2   2  12        7.67        7.21      2.32 o 
  -1   2  12      171.35      173.64      5.54 o 
   0   2  12       14.62       18.41      2.55 o 
   1   2  12       40.51       43.48      2.87 o 
   2   2  12      115.44      109.46      3.66 o 
   3   2  12       10.53        7.05      2.06 o 
   4   2  12       26.60       24.60      2.27 o 
   5   2  12       20.36       26.31      2.35 o 
   6   2  12      102.21      104.08      3.79 o 
   7   2  12       46.13       34.55      2.81 o 
   8   2  12        0.01        1.63      2.04 o 
   9   2  12        6.65        4.68      2.22 o 
  10   2  12        7.61       11.25     12.57 o 
  11   2  12       13.08       16.80      4.41 o 
  12   2  12        0.12        0.22      3.85 o 
 -11   3  12       25.45       39.59      8.21 o 
 -10   3  12        3.44        5.04      5.99 o 
  -9   3  12       25.07       21.38      4.44 o 
  -8   3  12       52.50       56.25      5.52 o 
  -7   3  12      164.20      198.79      6.21 o 
  -6   3  12       29.69       28.34      2.95 o 
  -5   3  12       39.84       49.18      3.33 o 
  -4   3  12       37.09       40.37      3.10 o 
  -3   3  12      111.57      119.56      4.68 o 
  -2   3  12       16.37       16.66      2.54 o 
  -1   3  12      227.78      228.76      8.30 o 
   0   3  12       26.01       24.99      2.52 o 
   1   3  12      285.19      275.34      6.26 o 
   2   3  12       20.56       20.95      2.38 o 
   3   3  12      260.41      237.16      5.88 o 
   4   3  12       25.70       23.53      2.82 o 
   5   3  12      121.46      136.23      7.32 o 
   6   3  12       21.48       25.16      2.98 o 
   7   3  12       56.34       75.00      4.18 o 
   8   3  12       33.66       35.73      3.31 o 
   9   3  12       66.39       80.20      5.15 o 
  10   3  12        4.43        9.23      3.34 o 
  11   3  12        0.49        3.75      3.69 o 
  12   3  12        1.37       -2.15      3.84 o 
 -11   4  12        6.01        2.38      5.64 o 
 -10   4  12        7.39        2.08      5.94 o 
  -9   4  12       44.72       36.33     10.00 o 
  -8   4  12       60.22       62.00      4.54 o 
  -7   4  12        9.57       10.28      3.11 o 
  -6   4  12       89.02      104.72      4.52 o 
  -5   4  12      120.48      106.75      4.57 o 
  -4   4  12      208.32      210.20      6.14 o 
  -3   4  12        0.13        2.77      2.15 o 
  -2   4  12       79.47       81.63      3.95 o 
  -1   4  12       46.95       55.06      3.36 o 
   0   4  12      133.31      156.60      5.14 o 
   1   4  12        0.66       -1.00      1.73 o 
   2   4  12       37.88       35.57      2.67 o 
   3   4  12       13.88       17.33      2.29 o 
   4   4  12       47.70       52.31      3.42 o 
   5   4  12       15.93       17.98      3.18 o 
   6   4  12        0.27       -2.00      3.18 o 
   7   4  12       26.83       22.84      4.13 o 
   8   4  12       21.22       32.59      6.84 o 
   9   4  12       19.85       27.34      3.86 o 
  10   4  12        0.09        2.41      2.88 o 
  11   4  12        5.99       12.03      3.54 o 
 -10   5  12       13.57       17.02      7.42 o 
  -9   5  12        1.35        3.35      3.85 o 
  -8   5  12       18.22       21.27      7.53 o 
  -7   5  12        0.06       -0.91      2.69 o 
  -6   5  12       55.88       51.52      4.17 o 
  -5   5  12       11.32       12.94      2.48 o 
  -4   5  12        4.39        1.70      2.47 o 
  -3   5  12       49.72       47.05      3.17 o 
  -2   5  12       50.69       57.22      5.72 o 
  -1   5  12       11.74       15.08      2.43 o 
   0   5  12       29.02       22.88      2.33 o 
   1   5  12        0.89        4.19      1.82 o 
   2   5  12        3.44       -1.81      1.81 o 
   3   5  12       67.52       75.38      3.83 o 
   4   5  12        2.10        4.48      2.24 o 
   5   5  12       13.42       14.85      2.89 o 
   6   5  12       23.68       23.97      3.35 o 
   7   5  12       59.30       60.53      4.66 o 
   8   5  12        1.66        0.55      3.72 o 
   9   5  12        0.60       -1.61      2.65 o 
  10   5  12       17.21       27.37      6.22 o 
  11   5  12        2.21        6.29      4.28 o 
  -9   6  12        1.42        3.96      5.74 o 
  -8   6  12       44.97       54.01      6.24 o 
  -7   6  12       42.30       47.23      5.79 o 
  -6   6  12       24.55       18.45      3.75 o 
  -5   6  12        6.76        2.93      2.71 o 
  -4   6  12       30.13       27.53      2.71 o 
  -3   6  12       53.06       51.98      3.25 o 
  -2   6  12      207.19      186.76      6.25 o 
  -1   6  12        3.00        1.78      2.08 o 
   0   6  12        0.48       -1.65      1.66 o 
   1   6  12        4.08        3.17      1.97 o 
   2   6  12        0.27       -1.74      1.74 o 
   3   6  12       24.82       25.11      2.73 o 
   4   6  12       36.04       32.82      3.01 o 
   5   6  12        0.82        0.14      2.04 o 
   6   6  12       12.92        8.92      2.57 o 
   7   6  12       55.06       63.10      4.76 o 
   8   6  12        1.31        0.64      2.73 o 
   9   6  12        1.78        4.30      3.11 o 
  10   6  12        0.04       -0.08      4.35 o 
 -10   7  12        0.04        4.95      5.84 o 
  -9   7  12        2.29        3.17      6.04 o 
  -8   7  12       14.57       11.11      4.16 o 
  -7   7  12       47.59       47.12      5.13 o 
  -6   7  12       23.60       28.12      4.18 o 
  -5   7  12        6.58        9.95      3.50 o 
  -4   7  12        0.01        4.25      3.36 o 
  -3   7  12        4.87        1.77      2.38 o 
  -2   7  12       30.51       28.24      2.86 o 
  -1   7  12        6.78        4.43      1.92 o 
   0   7  12       23.79       25.86      3.50 o 
   1   7  12        0.18       -1.15      1.73 o 
   2   7  12        5.00        2.92      1.98 o 
   3   7  12        0.11       -0.49      1.92 o 
   4   7  12       26.27       26.11      2.87 o 
   5   7  12        2.30        1.41      2.17 o 
   6   7  12      120.15      115.43      5.14 o 
   7   7  12        3.98        3.15      2.97 o 
   8   7  12       82.64       86.23      8.18 o 
   9   7  12       11.62       11.96      4.33 o 
  10   7  12       15.32       19.79      5.64 o 
 -10   8  12        5.96       -2.47      5.54 o 
  -9   8  12       12.56       28.90      7.52 o 
  -8   8  12       18.04       22.27      7.03 o 
  -7   8  12       24.45       21.98      4.42 o 
  -6   8  12       71.85       87.72      6.10 o 
  -5   8  12       18.43       21.04      6.28 o 
  -4   8  12       46.65       56.74      6.93 o 
  -3   8  12       37.62       35.65      4.41 o 
  -2   8  12       50.33       49.92      3.23 o 
  -1   8  12       12.67       10.92      2.64 o 
   0   8  12       39.39       36.53      2.73 o 
   1   8  12        1.72       -1.75      1.75 o 
   2   8  12       82.19       84.52      3.99 o 
   3   8  12       34.75       36.28      3.03 o 
   4   8  12        4.47        3.74      2.19 o 
   5   8  12        1.40        0.14      2.40 o 
   6   8  12        1.40        1.45      2.35 o 
   7   8  12       28.77       23.94      3.68 o 
   8   8  12       29.02       41.38      5.28 o 
   9   8  12        0.04       -1.36      3.81 o 
  -9   9  12        3.64        1.58      6.14 o 
  -8   9  12       27.54       18.61      7.32 o 
  -7   9  12       11.71       19.30      6.43 o 
  -6   9  12        0.15        2.32      3.35 o 
  -5   9  12        0.08       -1.98      3.01 o 
  -4   9  12       16.26       20.89      3.99 o 
  -3   9  12        1.38       -0.19      3.00 o 
  -2   9  12       54.77       57.73      5.08 o 
  -1   9  12        3.98        0.40      1.86 o 
   0   9  12        7.36        4.91      1.88 o 
   1   9  12       13.46       13.35      2.20 o 
   2   9  12        1.30        3.09      2.00 o 
   3   9  12        7.00        7.56      2.26 o 
   4   9  12        2.54        5.60      2.19 o 
   5   9  12       19.32       15.57      2.70 o 
   6   9  12       13.32       13.03      3.23 o 
   7   9  12        9.38       12.76      3.43 o 
   8   9  12       14.38        2.71      6.64 o 
  -8  10  12        5.84        9.60      6.93 o 
  -7  10  12       21.64       28.21      7.42 o 
  -6  10  12        1.49        1.29      5.64 o 
  -5  10  12       23.83       18.67      4.14 o 
  -4  10  12       34.18       36.78      4.61 o 
  -3  10  12       10.71       14.88      5.79 o 
  -2  10  12       23.28       24.43      4.10 o 
  -1  10  12       46.75       52.61      3.89 o 
   0  10  12      116.96      132.18      5.76 o 
   1  10  12       35.39       36.23      2.43 o 
   2  10  12       69.13       81.17      4.56 o 
   3  10  12       24.60       27.63      2.71 o 
   4  10  12       31.18       39.10      3.60 o 
   5  10  12        4.28        4.74      2.73 o 
   6  10  12       18.20       21.08      4.43 o 
   7  10  12        3.66       -2.20      2.67 o 
   8  10  12        5.94       -1.29      5.25 o 
  -7  11  12       16.40       23.95      7.62 o 
  -6  11  12       21.44       28.21      7.52 o 
  -5  11  12        0.87       -0.30      5.15 o 
  -4  11  12        2.33       10.29      5.84 o 
  -3  11  12       26.37       26.13      6.63 o 
  -2  11  12        0.90        1.23      3.13 o 
  -1  11  12        1.30        5.72      2.68 o 
   0  11  12        8.95        9.07      2.76 o 
   1  11  12        3.62        4.59      3.30 o 
   2  11  12        1.77       -3.12      6.43 o 
   3  11  12        2.04        1.62      1.86 o 
   4  11  12        2.05        2.71      2.36 o 
   5  11  12        9.40       13.13      2.89 o 
   6  11  12        1.42        1.16      2.63 o 
  -5  12  12        0.45        2.18      5.94 o 
  -4  12  12        6.10       10.49      5.74 o 
  -3  12  12        0.20       -0.49      5.15 o 
  -2  12  12        1.09        4.35      5.44 o 
  -1  12  12        1.21       -3.76      4.85 o 
   0  12  12        0.14        0.08      2.93 o 
   1  12  12       13.57       13.47      5.99 o 
   2  12  12        0.02        2.26      3.01 o 
   3  12  12        2.61       -1.89      7.57 o 
   4  12  12        3.10        2.54      3.60 o 
   5  12  12        0.95        4.84      3.53 o 
  -2  13  12        0.63       -0.99      4.55 o 
  -1  13  12        0.00        9.30      5.44 o 
   0  13  12        1.39       -2.87      2.87 o 
   1  13  12        4.19        3.92      3.38 o 
   2  13  12        0.00       -1.58      4.65 o 
  -9   1  13       53.86       56.09      6.01 o 
  -8   1  13        6.37        1.50      3.01 o 
  -7   1  13       94.23       86.09      5.42 o 
  -6   1  13        5.00        7.34      3.06 o 
  -5   1  13       35.88       36.38      3.85 o 
  -4   1  13        2.91        0.60      2.52 o 
  -3   1  13       77.26       77.14      4.06 o 
  -2   1  13        2.04        1.52      2.23 o 
  -1   1  13       49.77       49.10      4.00 o 
   0   1  13        1.08        3.65      2.51 o 
   1   1  13       13.14       12.40      4.08 o 
   2   1  13       13.97       15.01      2.28 o 
   3   1  13       28.21       27.13      2.74 o 
   4   1  13        0.00       -1.67      1.73 o 
   5   1  13        9.55        7.01      2.13 o 
   6   1  13        1.57        2.46      1.84 o 
   7   1  13       20.16       18.55      2.66 o 
   8   1  13        2.00        0.80      2.15 o 
   9   1  13       12.15        8.68      3.16 o 
  10   1  13        4.33        9.82      3.41 o 
  11   1  13       20.55       29.12      5.11 o 
  -9   2  13        0.32        8.71      5.94 o 
  -8   2  13       10.07       10.89      4.16 o 
  -7   2  13       49.64       49.27      4.33 o 
  -6   2  13       13.40       12.82      3.23 o 
  -5   2  13        1.87       -3.31      3.37 o 
  -4   2  13        1.44        5.33      3.03 o 
  -3   2  13       75.86       80.01      4.12 o 
  -2   2  13        0.38       -1.30      2.12 o 
  -1   2  13       32.46       33.66      3.10 o 
   0   2  13       33.77       33.10      3.12 o 
   1   2  13       18.52       21.90      3.37 o 
   2   2  13       14.86       18.20      2.78 o 
   3   2  13      278.97      269.56      7.31 o 
   4   2  13       16.75       19.80      3.04 o 
   5   2  13      118.79      120.39      5.21 o 
   6   2  13        1.18       -2.41      2.41 o 
   7   2  13       22.74       29.26      3.53 o 
   8   2  13        1.83       -0.09      2.52 o 
   9   2  13        5.55        8.65      2.85 o 
  10   2  13        0.39       -3.32      3.32 o 
  11   2  13        0.48       -3.13      4.01 o 
  -9   3  13        0.07        3.07      5.64 o 
  -8   3  13        3.02       -1.67      6.63 o 
  -7   3  13        1.75        1.05      2.75 o 
  -6   3  13        7.11        3.31      3.16 o 
  -5   3  13       13.48        9.46      3.41 o 
  -4   3  13       71.36       81.25      4.17 o 
  -3   3  13        9.00        8.65      3.56 o 
  -2   3  13        6.50        8.23      2.97 o 
  -1   3  13        3.01        1.70      2.30 o 
   0   3  13        0.82        2.17      2.26 o 
   1   3  13        0.15       -1.82      1.82 o 
   2   3  13       13.04       11.85      2.34 o 
   3   3  13        7.51        5.22      2.44 o 
   4   3  13       45.43       52.50      5.19 o 
   5   3  13       24.98       25.99      3.67 o 
   6   3  13       25.13       33.10      3.41 o 
   7   3  13        8.63        8.97      2.79 o 
   8   3  13        5.97       10.05      3.40 o 
   9   3  13        7.35        8.10      3.20 o 
  10   3  13        0.44        1.21      3.67 o 
 -10   4  13        1.74       -1.29      5.74 o 
  -9   4  13        5.08        2.28      6.53 o 
  -8   4  13        3.31       -1.22      3.58 o 
  -7   4  13       28.54       29.08      4.87 o 
  -6   4  13        3.02        0.87      2.28 o 
  -5   4  13       47.97       59.39      3.82 o 
  -4   4  13       27.21       25.92      2.94 o 
  -3   4  13       48.47       55.63      5.56 o 
  -2   4  13        2.67       -1.44      2.15 o 
  -1   4  13      232.92      269.07      7.26 o 
   0   4  13        6.35        7.81      2.53 o 
   1   4  13      165.28      177.61      5.26 o 
   2   4  13       50.38       50.35      3.22 o 
   3   4  13       88.05      107.81      4.74 o 
   4   4  13        9.26       12.76      3.04 o 
   5   4  13       60.16       65.24      4.55 o 
   6   4  13        3.27        3.12      2.93 o 
   7   4  13       37.61       47.57      4.30 o 
   8   4  13        2.48        2.69      2.96 o 
   9   4  13        1.61        2.37      3.21 o 
  10   4  13        6.76        9.37      4.37 o 
  -7   5  13       46.40       42.17      4.25 o 
  -6   5  13        3.42       -0.95      3.09 o 
  -5   5  13       32.06       23.81      2.93 o 
  -4   5  13      123.80      136.80      6.61 o 
  -3   5  13       50.17       52.56      3.52 o 
  -2   5  13       30.63       34.16      3.07 o 
  -1   5  13        0.91        0.11      2.15 o 
   0   5  13       50.35       51.96      3.40 o 
   1   5  13       10.24       16.79      2.65 o 
   2   5  13        3.48        1.39      2.74 o 
   3   5  13        0.04        1.56      2.11 o 
   4   5  13        5.63        2.84      2.32 o 
   5   5  13        0.09       -2.42      2.42 o 
   6   5  13        3.44       -0.90      2.87 o 
   7   5  13        1.13       -0.71      2.97 o 
   8   5  13        3.94        3.37      2.99 o 
   9   5  13        0.24        1.22      3.67 o 
  10   5  13        4.21       14.95      4.54 o 
  -8   6  13       25.94       21.08      7.32 o 
  -7   6  13       22.19       30.68      7.13 o 
  -6   6  13        7.98       11.38      5.49 o 
  -5   6  13        0.58       -4.47      5.29 o 
  -4   6  13       96.00       99.59      5.65 o 
  -3   6  13        0.85        2.82      2.38 o 
  -2   6  13       65.28       63.44      4.06 o 
  -1   6  13       26.40       18.27      2.85 o 
   0   6  13        0.81       -1.74      1.74 o 
   1   6  13       14.95       11.75      2.46 o 
   2   6  13        0.00       -0.20      2.27 o 
   3   6  13       10.09        9.72      2.41 o 
   4   6  13       22.16       22.60      2.87 o 
   5   6  13        1.13       -0.30      2.26 o 
   6   6  13        5.04        2.79      3.25 o 
   7   6  13        2.83        0.06      3.81 o 
   8   6  13       15.88       21.38      4.64 o 
   9   6  13        2.34        1.66      3.86 o 
  -8   7  13       40.32       41.67      8.71 o 
  -7   7  13       49.86       57.20      8.51 o 
  -6   7  13        0.49       -1.38      3.47 o 
  -5   7  13       78.23       95.84      6.48 o 
  -4   7  13        0.26        3.22      3.37 o 
  -3   7  13       25.76       25.74      2.99 o 
  -2   7  13       15.36       17.31      2.77 o 
  -1   7  13        0.30        0.93      2.17 o 
   0   7  13       11.67        6.70      2.19 o 
   1   7  13        0.00        0.58      2.20 o 
   2   7  13       18.28       12.48      2.55 o 
   3   7  13       17.63       18.01      4.39 o 
   4   7  13        4.30        1.73      2.21 o 
   5   7  13       22.35       23.98      3.03 o 
   6   7  13        1.17       -1.39      3.24 o 
   7   7  13        6.89        6.91      6.19 o 
   8   7  13        4.33        0.64      3.78 o 
   9   7  13        0.08        0.72      3.95 o 
  -8   8  13       43.48       46.91      9.01 o 
  -7   8  13        2.75       13.26      6.53 o 
  -6   8  13       15.18       10.49      6.24 o 
  -5   8  13        8.54       11.48      3.94 o 
  -4   8  13        0.45       -0.66      4.01 o 
  -3   8  13        3.11        4.62      3.40 o 
  -2   8  13       20.23       17.75      2.65 o 
  -1   8  13        3.82        3.52      2.26 o 
   0   8  13        8.01        7.76      3.43 o 
   1   8  13       20.96       16.07      3.51 o 
   2   8  13        4.24        5.30      2.27 o 
   3   8  13       19.95       21.72      3.17 o 
   4   8  13        0.33        0.89      2.39 o 
   5   8  13       11.26       15.10      3.28 o 
   6   8  13       20.96       23.62      3.67 o 
   7   8  13       26.71       30.21      4.09 o 
   8   8  13        0.30       -1.23      4.26 o 
  -7   9  13       19.50       34.54      7.92 o 
  -6   9  13        2.93        1.58      5.25 o 
  -5   9  13        1.12        3.56      5.54 o 
  -4   9  13       59.12       63.44      8.71 o 
  -3   9  13        8.50        9.05      3.82 o 
  -2   9  13       42.86       45.57      5.03 o 
  -1   9  13       14.43       12.19      3.88 o 
   0   9  13       47.14       48.39      4.83 o 
   1   9  13        0.22       -1.69      1.92 o 
   2   9  13       32.96       37.38      3.55 o 
   3   9  13        9.94        7.72      2.81 o 
   4   9  13       15.09       24.00      3.93 o 
   5   9  13        0.94        1.55      2.69 o 
   6   9  13       24.48       21.97      4.15 o 
   7   9  13        6.42       10.67      3.38 o 
  -6  10  13        0.01        0.49      5.54 o 
  -5  10  13        0.04        5.84      5.64 o 
  -4  10  13        6.89        1.68      5.64 o 
  -3  10  13        7.25       11.98      6.24 o 
  -2  10  13        5.58        3.76      5.34 o 
  -1  10  13       13.14       16.43      6.04 o 
   0  10  13        0.25        2.85      3.42 o 
   1  10  13        2.21        4.64      3.12 o 
   2  10  13        1.84       -0.14      2.19 o 
   3  10  13        1.35       -2.22      2.22 o 
   4  10  13        4.27        4.46      2.71 o 
   5  10  13       10.84       15.83      3.17 o 
   6  10  13        2.31        2.16      2.77 o 
  -4  11  13        0.07        0.10      5.34 o 
  -3  11  13        0.09        0.59      5.84 o 
  -2  11  13       36.18       38.70      7.82 o 
  -1  11  13        2.76        3.96      5.84 o 
   0  11  13       50.64       60.62      7.52 o 
   1  11  13        9.94       11.04      5.59 o 
   2  11  13       32.57       44.79      7.62 o 
   3  11  13        0.07       -1.05      1.80 o 
   4  11  13       12.83       13.93      2.79 o 
   0  12  13       14.29       12.83      3.78 o 
  -7   0  14      262.91      282.96     16.33 o 
  -6   0  14       52.94       71.65      9.30 o 
  -5   0  14       45.53       26.52      7.13 o 
  -4   0  14       79.41       77.89      8.91 o 
  -3   0  14      103.00      120.45     10.49 o 
  -2   0  14        1.48       -3.27      5.05 o 
  -1   0  14       27.31       23.06      6.33 o 
   0   0  14       11.34        8.81      6.04 o 
   1   0  14       22.43        8.91      5.74 o 
   2   0  14       86.01       86.70      9.60 o 
   3   0  14       18.73       18.21      6.43 o 
   4   0  14        0.91        0.58      2.72 o 
   5   0  14        1.86       -0.87      2.85 o 
   6   0  14        0.14       -2.76      2.76 o 
   7   0  14        0.54        1.03      3.40 o 
   8   0  14        8.80        5.44      5.54 o 
   9   0  14        3.43       -1.29      5.54 o 
  -8   1  14        1.23        7.92      6.33 o 
  -7   1  14        3.57       12.61      4.51 o 
  -6   1  14        7.39        2.03      4.13 o 
  -5   1  14       43.71       51.30      5.80 o 
  -4   1  14        7.18        1.85      3.71 o 
  -3   1  14        0.14       -1.09      3.57 o 
  -2   1  14       38.62       31.70      5.04 o 
  -1   1  14        2.96       -3.56      3.56 o 
   0   1  14       40.94       38.55      3.97 o 
   1   1  14       63.47       61.12      5.47 o 
   2   1  14       11.51        9.80      3.22 o 
   3   1  14      126.89      130.41      6.37 o 
   4   1  14       83.47       89.68      4.70 o 
   5   1  14        4.82        4.77      2.42 o 
   6   1  14       35.93       40.89      3.79 o 
   7   1  14       24.37       27.86      3.51 o 
   8   1  14        3.99        5.38      3.25 o 
   9   1  14        0.13       -2.89      2.99 o 
  -8   2  14        2.82       -3.86      5.34 o 
  -7   2  14        0.01       -2.67      2.67 o 
  -6   2  14       16.15       11.30      3.29 o 
  -5   2  14        9.97       10.23      3.34 o 
  -4   2  14        5.66        4.46      2.87 o 
  -3   2  14       22.64       25.23      3.80 o 
  -2   2  14       15.62       14.59      2.81 o 
  -1   2  14        5.75        0.72      2.84 o 
   0   2  14        3.73       -2.76      2.98 o 
   1   2  14        1.27       -2.79      2.79 o 
   2   2  14       54.79       61.71      4.76 o 
   3   2  14       14.45       15.37      3.20 o 
   4   2  14       23.64       29.02      3.43 o 
   5   2  14       11.16       11.35      3.32 o 
   6   2  14        0.43        1.53      2.68 o 
   7   2  14        0.77       -0.50      2.69 o 
   8   2  14       16.19       19.55      3.42 o 
   9   2  14       29.65       25.65      5.00 o 
  -8   3  14        1.61       11.18      6.33 o 
  -7   3  14        9.45        1.09      3.46 o 
  -6   3  14       24.34       21.74      3.65 o 
  -5   3  14       30.30       36.85      6.91 o 
  -4   3  14       82.32       99.96      5.54 o 
  -3   3  14        8.00        9.21      2.65 o 
  -2   3  14       48.41       55.21      4.90 o 
  -1   3  14       21.26       21.62      3.14 o 
   0   3  14       91.28       92.93      7.57 o 
   1   3  14       56.06       61.23      4.69 o 
   2   3  14       90.54      100.31      4.82 o 
   3   3  14       42.31       40.02      4.12 o 
   4   3  14       32.18       41.86      6.23 o 
   5   3  14       28.80       28.09      5.01 o 
   6   3  14       23.59       25.59      4.84 o 
   7   3  14       12.82       20.98      3.74 o 
   8   3  14        0.23       -1.23      2.82 o 
   9   3  14        1.55        7.08      4.20 o 
  -8   4  14        8.59        8.91      6.83 o 
  -7   4  14       51.40       49.09      9.01 o 
  -6   4  14        1.47        2.39      2.88 o 
  -5   4  14       38.17       37.25      3.93 o 
  -4   4  14       11.38       10.06      2.71 o 
  -3   4  14       69.12       81.82      4.49 o 
  -2   4  14        0.02       -1.84      2.25 o 
  -1   4  14       52.41       52.40      3.73 o 
   0   4  14        7.81        7.79      2.74 o 
   1   4  14        1.48        1.40      2.74 o 
   2   4  14       10.98       11.22      2.77 o 
   3   4  14       65.03       66.04      4.72 o 
   4   4  14       10.56       13.55      3.47 o 
   5   4  14        1.53       -2.82      2.82 o 
   6   4  14        5.33        6.76      3.07 o 
   7   4  14        7.01        4.46      3.10 o 
   8   4  14        3.75        1.30      3.70 o 
   9   4  14        0.35       -2.19      4.11 o 
  -5   5  14        6.55        1.53      2.67 o 
  -4   5  14        8.75        8.57      3.09 o 
  -3   5  14       10.58       13.66      2.96 o 
  -2   5  14        0.04       -0.47      2.48 o 
  -1   5  14       14.16       12.55      3.05 o 
   0   5  14       19.56       12.89      3.00 o 
   1   5  14       17.63       22.13      2.92 o 
   2   5  14        1.94        1.74      2.25 o 
   3   5  14        3.92        1.24      2.35 o 
   4   5  14       11.38       14.22      3.41 o 
   5   5  14       14.85       21.18      3.63 o 
   6   5  14        0.37       -2.08      2.87 o 
   7   5  14        2.92        2.06      3.88 o 
   8   5  14       14.58       10.86      4.37 o 
  -6   6  14        7.77        7.03      6.33 o 
  -5   6  14       85.75      135.39     11.88 o 
  -4   6  14        0.22       -0.16      2.30 o 
  -3   6  14        0.42        1.29      2.41 o 
  -2   6  14        0.09        1.16      2.43 o 
  -1   6  14        6.91       10.14      2.94 o 
   0   6  14       12.14       10.33      3.00 o 
   1   6  14       26.60       25.11      2.97 o 
   2   6  14       16.88       15.57      2.83 o 
   3   6  14        0.00       -2.08      2.08 o 
   4   6  14        5.56        2.58      2.42 o 
   5   6  14        0.40        0.38      3.18 o 
   6   6  14        0.96        0.05      3.57 o 
   7   6  14        4.22       -0.04      8.07 o 
   8   6  14        0.59        3.36      5.20 o 
  -7   7  14        0.07       -2.57      5.54 o 
  -6   7  14        2.66        5.54      6.14 o 
  -5   7  14        0.01        4.35      5.94 o 
  -4   7  14       82.88       75.42      9.20 o 
  -3   7  14        3.06        2.80      2.85 o 
  -2   7  14       14.45       14.27      2.91 o 
  -1   7  14        0.02       -1.75      2.24 o 
   0   7  14       45.93       41.33      5.03 o 
   1   7  14        1.48        1.28      2.57 o 
   2   7  14        1.35        2.93      2.30 o 
   3   7  14        0.12       -1.62      2.61 o 
   4   7  14        3.69        0.50      2.72 o 
   5   7  14        3.82        5.38      2.95 o 
   6   7  14        4.07       -1.63      3.53 o 
   7   7  14        4.81        3.18      4.08 o 
  -6   8  14       57.78       51.56      9.01 o 
  -5   8  14        0.55        2.77      5.94 o 
  -4   8  14        8.01       13.46      6.33 o 
  -3   8  14       15.10        9.80      6.04 o 
  -2   8  14       10.26        2.48      5.29 o 
  -1   8  14       17.66       19.84      3.57 o 
   0   8  14       21.35       21.44      3.68 o 
   1   8  14       17.03       16.06      3.06 o 
   2   8  14        1.67        3.09      2.64 o 
   3   8  14       22.88       29.92      3.89 o 
   4   8  14        6.57        6.73      2.94 o 
   5   8  14        7.88       11.97      3.35 o 
   6   8  14        6.39        2.17      3.33 o 
  -5   9  14       33.93       40.08      8.31 o 
  -4   9  14       22.29       27.12      7.72 o 
  -3   9  14        4.32       15.34      6.63 o 
  -2   9  14        0.83        5.15      5.54 o 
  -1   9  14        3.04        0.92      2.02 o 
   0   9  14        1.98        0.88      6.28 o 
   1   9  14        8.88        3.66      2.52 o 
   2   9  14        2.65        3.47      2.68 o 
   3   9  14       20.71       21.81      4.46 o 
   4   9  14        3.57        5.68      3.32 o 
   5   9  14        5.02        4.10      2.97 o 
  -3  10  14        0.92       -1.19      5.54 o 
  -2  10  14       22.45       29.79      7.22 o 
  -1  10  14       12.65        9.11      6.33 o 
   0  10  14       26.57       22.76      7.13 o 
   1  10  14        1.00        3.04      1.83 o 
   2  10  14       31.78       34.68      3.34 o 
   3  10  14       11.95       10.26      2.94 o 
  -6   1  15       32.67       44.34      8.61 o 
  -5   1  15        3.68       -3.28      4.08 o 
  -4   1  15       16.24        6.62      4.35 o 
  -3   1  15        4.04       -1.10      3.88 o 
  -2   1  15        5.43        0.09      4.03 o 
  -1   1  15        0.01       -3.89      3.89 o 
   0   1  15       23.60       26.14      5.20 o 
   1   1  15        0.73       -6.98      6.98 o 
   2   1  15       15.99       19.10      4.93 o 
   3   1  15        9.28        9.87      4.90 o 
   4   1  15        0.01       -1.77      3.44 o 
   5   1  15        0.03       -3.03      4.20 o 
   6   1  15        3.45       -0.30      4.25 o 
   7   1  15        1.81        8.42      4.54 o 
   8   1  15        6.50       13.48      4.86 o 
  -7   2  15       36.30       40.97      7.22 o 
  -6   2  15        3.03        4.31      4.35 o 
  -5   2  15        2.60        2.77      5.84 o 
  -4   2  15        8.19        7.87      4.27 o 
  -3   2  15        3.52        4.26      4.05 o 
  -2   2  15       40.70       40.13      5.77 o 
  -1   2  15        0.17       -3.74      3.74 o 
   0   2  15       59.73       76.57      6.64 o 
   1   2  15        1.15       -4.11      4.16 o 
   2   2  15       23.74       24.11      4.02 o 
   3   2  15        0.06        4.32      3.82 o 
   4   2  15       14.01       20.92      3.83 o 
   5   2  15       50.98       49.96      4.80 o 
   6   2  15       21.25       24.78      4.63 o 
   7   2  15        1.60        2.63      4.24 o 
   8   2  15       12.69       21.28      6.83 o 
  -6   3  15        1.72       -0.71      3.54 o 
  -5   3  15       10.75        9.24      5.20 o 
  -4   3  15        4.27        7.74      4.02 o 
  -3   3  15        0.00        4.18      3.14 o 
  -2   3  15        3.90        2.90      3.13 o 
  -1   3  15       11.79       13.40      3.65 o 
   0   3  15        0.01       -2.83      2.83 o 
   1   3  15        2.13       -3.38      3.38 o 
   2   3  15        1.43       -0.51      6.48 o 
   3   3  15        0.73        2.44      3.08 o 
   4   3  15       16.76       23.90      3.92 o 
   5   3  15        0.17        0.16      2.97 o 
   6   3  15        0.89       -3.14      3.81 o 
   7   3  15       28.22       26.77      5.25 o 
  -6   4  15        0.75       -0.79      3.96 o 
  -5   4  15        0.31       -3.46      3.46 o 
  -4   4  15        0.26        0.30      4.26 o 
  -3   4  15        6.92       11.18      5.05 o 
  -2   4  15       58.88       57.54      4.63 o 
  -1   4  15        1.11        0.01      3.82 o 
   0   4  15       29.99       35.78      4.19 o 
   1   4  15        7.86        6.85      4.11 o 
   2   4  15       84.78       92.12      7.03 o 
   3   4  15        5.75        4.10      3.16 o 
   4   4  15       30.03       29.64      4.89 o 
   5   4  15        4.27       -3.76      6.58 o 
   6   4  15        7.22       -0.21      3.99 o 
   7   4  15        3.05        0.47      3.86 o 
  -5   5  15        0.48       -3.76      3.76 o 
  -4   5  15       11.69        9.55      4.90 o 
  -3   5  15       11.91        7.32      3.54 o 
  -2   5  15        4.32       -0.58      3.04 o 
  -1   5  15       16.27       15.26      4.07 o 
   0   5  15       41.40       52.08      5.49 o 
   1   5  15       30.60       37.12      4.93 o 
   2   5  15        2.96        6.34      2.99 o 
   3   5  15       25.01       27.14      4.72 o 
   4   5  15        1.44        2.36      3.59 o 
   5   5  15        3.69        3.04      7.72 o 
   6   5  15        0.03       -0.22      3.88 o 
  -4   6  15        5.05        3.32      3.18 o 
  -3   6  15        0.36       -1.33      3.07 o 
  -2   6  15        3.93        3.88      3.28 o 
  -1   6  15       19.08       19.98      4.50 o 
   0   6  15        3.85        1.87      3.28 o 
   1   6  15        0.61       -3.10      3.10 o 
   2   6  15        1.07        3.52      2.89 o 
   3   6  15        2.25        0.41      2.83 o 
   4   6  15        3.13        4.13      3.81 o 
   5   6  15        3.59        6.02      3.83 o 
   6   6  15        0.31       -4.65      4.65 o 
  -5   7  15       37.52       48.40      8.91 o 
  -4   7  15        4.01       22.37      7.13 o 
  -3   7  15        1.80       -2.21      2.83 o 
  -2   7  15       24.66       22.04      3.82 o 
  -1   7  15        2.06        3.44      3.17 o 
   0   7  15        3.94        5.43      6.98 o 
   1   7  15        1.52       -2.88      2.88 o 
   2   7  15        5.33        7.07      3.02 o 
   3   7  15        3.24        0.03      2.83 o 
   4   7  15        1.34       -2.64      2.64 o 
  -3   8  15        9.01        3.66      6.24 o 
  -2   8  15       10.68        9.60      4.35 o 
  -1   8  15        3.50        0.82      2.84 o 
   0   8  15        4.34        2.13      3.04 o 
   1   8  15        0.90        0.59      7.08 o 
   2   8  15        4.82        7.48      3.10 o 
   3   8  15        0.96        0.69      2.90 o 
  -2   0  16       37.65       34.84      7.92 o 
  -1   0  16       17.01       17.52      7.32 o 
   0   0  16       28.43       15.54      7.62 o 
   1   0  16        1.80        3.76      6.43 o 
   2   0  16       15.77       18.31      7.42 o 
   3   0  16        5.09        4.75      6.83 o 
   4   0  16        2.10       -1.88      7.03 o 
  -3   1  16       14.24        6.93      6.43 o 
  -2   1  16        1.16       -5.54      5.54 o 
  -1   1  16        0.60        1.09      6.43 o 
   0   1  16        8.75       10.78      4.68 o 
   1   1  16        2.45       -4.07      4.22 o 
   2   1  16        8.01        3.61      4.67 o 
  -3   2  16        3.86       -5.34      5.34 o 
  -2   2  16        9.39        1.19      6.73 o 
  -1   2  16        0.56        7.72      6.83 o 
   0   2  16        4.22       11.18      6.53 o 
   5   2  16        7.75       12.77      6.83 o 
  -5   3  16        9.77        8.21      5.34 o 
  -4   3  16        2.98        2.38      5.05 o 
   4   3  16       12.12       10.49      6.33 o 
   5   3  16       15.63       17.91      7.22 o 
  -5   4  16        0.00        3.27      4.65 o 
  -4   4  16        8.59        9.30      4.95 o 
  -3   4  16        1.03        0.79      4.45 o 
  -2   4  16       18.18       20.68      6.04 o 
  -1   4  16        0.90       -3.17      4.75 o 
   1   4  16       11.09       11.18      6.04 o 
   2   4  16        3.31       -0.49      4.65 o 
   3   4  16        0.86       -3.36      5.05 o 
   4   4  16        3.93        7.32      4.20 o 
  -4   5  16       13.06        9.30      4.95 o 
  -3   5  16        6.52        4.95      4.45 o 
  -2   5  16        0.44        0.59      4.45 o 
  -1   5  16        3.03       -1.72      3.40 o 
   0   5  16        9.21       13.05      4.23 o 
   1   5  16        0.69        1.70      3.74 o 
   2   5  16        7.72        4.16      5.05 o 
   3   5  16        1.61       -2.32      3.58 o 
  -2   6  16       40.22       41.79      5.06 o 
  -1   6  16        0.31        1.27      3.34 o 
   0   6  16        4.34        1.61      3.45 o 
   1   6  16        0.12       -1.38      4.21 o 
   2   6  16       16.14       11.70      5.44 o 
                                                 
